# Supplementary material for: Insights into the taxonomic and functional characterization of agricultural crop core rhizobiomes and their potential microbial drivers
Source: Sci Rep. 2021 May 12;11:10068. doi: 10.1038/s41598-021-89569-7 (PMC8115259; doi:10.1038/s41598-021-89569-7)
Supplement: Supplementary file 2 — Supplementary Data 1. [file 41598_2021_89569_MOESM2_ESM.xlsx]

## Sheet: Rice
Genus	Type of core rhizobiome
Actinocorallia	functional core rhizobiome
Anaerolinea	taxonomic core rhizobiome
Balneimonas	functional core rhizobiome
Bosea	functional core rhizobiome
Caldilinea	taxonomic core rhizobiome
Candidatus_Solibacter	functional core rhizobiome
Cellulomonas	taxonomic core rhizobiome
Clostridium	functional core rhizobiome
Coprococcus	functional core rhizobiome
Crenothrix	functional core rhizobiome
Demequina	taxonomic core rhizobiome
Desulfosporomusa	taxonomic core rhizobiome
Exiguobacterium	functional core rhizobiome
Flavisolibacter	functional core rhizobiome
Haliscomenobacter	taxonomic core rhizobiome
Halorhodospira	functional core rhizobiome
Janibacter	functional core rhizobiome
Lentzea	functional core rhizobiome
Luteimonas	taxonomic core rhizobiome
Methylosinus	functional core rhizobiome
Methyloversatilis	functional core rhizobiome
Nonomuraea	functional core rhizobiome
Opitutus	functional core rhizobiome
Pedomicrobium	functional core rhizobiome
Pelotomaculum	functional core rhizobiome
Phenylobacterium	taxonomic core rhizobiome
Phycicoccus	functional core rhizobiome
Polaromonas	functional core rhizobiome
Prosthecobacter	functional core rhizobiome
Sedimentibacter	functional core rhizobiome
Segetibacter	functional core rhizobiome
Smithella	functional core rhizobiome
Sorangium	functional core rhizobiome
Syntrophorhabdus	taxonomic core rhizobiome
Syntrophomonas	functional core rhizobiome
Syntrophus	functional core rhizobiome
Thermosinus	functional core rhizobiome
Treponema	functional core rhizobiome
Virgisporangium	functional core rhizobiome
Vogesella	taxonomic core rhizobiome

## Sheet: Wheat
Genus	Type of core rhizobiome
Abiotrophia	functional core rhizobiome
Actinobaculum	taxonomic core rhizobiome
Chlamydomonas	functional core rhizobiome
Duganella	taxonomic core rhizobiome
Filimonas	functional core rhizobiome
Kocuria	functional core rhizobiome
Lechevalieria	functional core rhizobiome
Massilia	taxonomic core rhizobiome
Micromonospora	functional core rhizobiome
Niastella	functional core rhizobiome
Prevotella	taxonomic core rhizobiome
Psychrobacter	functional core rhizobiome
Rhizobacter	functional core rhizobiome
Sorangium	taxonomic core rhizobiome
Taibaiella	functional core rhizobiome
Toxopsis	functional core rhizobiome
Wautersiella	taxonomic core rhizobiome

## Sheet: Maize
Genus	Type of core rhizobiome
Aminobacter	taxonomic core rhizobiome
Bacteriovorax	functional core rhizobiome
Bosea	functional core rhizobiome
Catenulispora	functional core rhizobiome
Glycomyces	functional core rhizobiome
Ideonella	functional core rhizobiome
Kribbella	functional core rhizobiome
Lentzea	functional core rhizobiome
Phyllobacterium	taxonomic core rhizobiome
Polaromonas	functional core rhizobiome
Serratia	taxonomic core rhizobiome
Skermanella	taxonomic core rhizobiome
Sphingopyxis	functional core rhizobiome
Terriglobus	taxonomic core rhizobiome
Xenophilus	taxonomic core rhizobiome

## Sheet: Citrus #1
Genus	Type of core rhizobiome
Acidibacillus	taxonomic core rhizobiome
Acidithrix	functional core rhizobiome
Acinetobacter	functional core rhizobiome
Aquitalea	taxonomic core rhizobiome
Belnapia	functional core rhizobiome
Blastomonas	taxonomic core rhizobiome
Calditerricola	taxonomic core rhizobiome
Cedecea	functional core rhizobiome
Crinalium	functional core rhizobiome
Dasania	functional core rhizobiome
Demospora	functional core rhizobiome
Derxia	taxonomic core rhizobiome
Dokdonella	taxonomic core rhizobiome
Duganella	functional core rhizobiome
Fischerella	taxonomic core rhizobiome
Kineosporia	functional core rhizobiome
Lyngbya	functional core rhizobiome
Micromonospora	taxonomic core rhizobiome
Moorella	taxonomic core rhizobiome
Olivibacter	functional core rhizobiome
Ottowia	functional core rhizobiome
Patulibacter	functional core rhizobiome
Phyllobacterium	taxonomic core rhizobiome
Pseudaminobacter	taxonomic core rhizobiome
Simplicispira	functional core rhizobiome
Serratia	functional core rhizobiome
Sphingorhabdus	taxonomic core rhizobiome
Yersinia	taxonomic core rhizobiome

## Sheet: Citrus #2
Genus	Type of core rhizobiome
Acinetobacter	functional core rhizobiome
Aquitalea	functional core rhizobiome
Belnapia	functional core rhizobiome
Catenovulum	functional core rhizobiome
Dasania	taxonomic core rhizobiome
Delftia	functional core rhizobiome
Hypomonas	taxonomic core rhizobiome
Lyngbya	taxonomic core rhizobiome
Methanocella	functional core rhizobiome
Micromonospora	taxonomic core rhizobiome
Neorhizobium	functional core rhizobiome
Nitrosopumilus	functional core rhizobiome
Paraburkolderia	functional core rhizobiome
Pectobacterium	functional core rhizobiome
Psedanabaena	functional core rhizobiome
Phyllobacterium	taxonomic core rhizobiome
Rheinheimera	functional core rhizobiome
Rhizopus	taxonomic core rhizobiome
Serratia	taxonomic core rhizobiome
Sphaerotilus	functional core rhizobiome
Thermicanus	taxonomic core rhizobiome
Thermosinus	functional core rhizobiome

## Sheet: Sugarcane
Genus	Type of core rhizobiome
Acetobacter	functional core rhizobiome
Acidisoma	taxonomic core rhizobiome
Acidocella	functional core rhizobiome
Actinocorallia	functional core rhizobiome
Ammoniphilus	functional core rhizobiome
Archangium	functional core rhizobiome
Dongia	functional core rhizobiome
Gemmata	taxonomic core rhizobiome
Mangetospirillum	functional core rhizobiome
Niastella	functional core rhizobiome
Nocardioides	taxonomic core rhizobiome
Sediminibacterium	functional core rhizobiome
Segetibacter	functional core rhizobiome
Telmatospirillum	functional core rhizobiome
Terracoccus	functional core rhizobiome

## Sheet: Tomato
Genus	Type of core rhizobiome
Afifella	functional core rhizobiome
Agromyces	functional core rhizobiome
Balneimonas	functional core rhizobiome
Frimbriimonas	taxonomic core rhizobiome
Gaillea	functional core rhizobiome
Lysobacter	taxonomic core rhizobiome
Mycoplana	taxonomic core rhizobiome
Ochrobactrum	functional core rhizobiome
Pantoea	functional core rhizobiome
Pontibacter	functional core rhizobiome
Ramlibacter	functional core rhizobiome
Rhodopseudomonnas	functional core rhizobiome
Rubrobacter	taxonomic core rhizobiome
Stenotrophomonas	functional core rhizobiome
Steroidobacter	taxonomic core rhizobiome
Tatumella	taxonomic core rhizobiome
Weissella	functional core rhizobiome
