# Supplementary material for: Insights into the taxonomic and functional characterization of agricultural crop core rhizobiomes and their potential microbial drivers
Source: Sci Rep. 2021 May 12;11:10068. doi: 10.1038/s41598-021-89569-7 (PMC8115259; doi:10.1038/s41598-021-89569-7)
Supplement: Supplementary file 3 — Supplementary Data 2. [file 41598_2021_89569_MOESM3_ESM.xlsx]

## Sheet: Rice
KO	p-value	Type of core rhizobiome	Description
K00146	3.03791e-06	functional core rhizobiome	phenylacetaldehyde dehydrogenase [EC:1.2.1.39]
K00151	0.000501315	functional core rhizobiome	5-carboxymethyl-2-hydroxymuconic-semialdehyde dehydrogenase [EC:1.2.1.60]
K00154	3.99988e-05	functional core rhizobiome	coniferyl-aldehyde dehydrogenase [EC:1.2.1.68]
K00394	0.00036327	functional core rhizobiome	adenylylsulfate reductase, subunit A [EC:1.8.99.2]
K01713	6.39899e-07	functional core rhizobiome	cyclohexadienyl dehydratase [EC:4.2.1.51 4.2.1.91]
K01732	0.000392349	functional core rhizobiome	pectin lyase [EC:4.2.2.10]
K01734	0.00731038	functional core rhizobiome	methylglyoxal synthase [EC:4.2.3.3]
K01752	0.00661849	functional core rhizobiome	L-serine dehydratase [EC:4.3.1.17]
K01753	0.000489309	taxonomic core rhizobiome	D-serine dehydratase [EC:4.3.1.18]
K01792	0.00349616	functional core rhizobiome	glucose-6-phosphate 1-epimerase [EC:5.1.3.15]
K01796	0.00799073	functional core rhizobiome	alpha-methylacyl-CoA racemase [EC:5.1.99.4]
K01821	0.000614775	functional core rhizobiome	4-oxalocrotonate tautomerase [EC:5.3.2.6]
K01825	8.39064e-05	functional core rhizobiome	3-hydroxyacyl-CoA dehydrogenase / enoyl-CoA hydratase / 3-hydroxybutyryl-CoA epimerase / enoyl-CoA isomerase [EC:1.1.1.35 4.2.1.17 5.1.2.3 5.3.3.8]
K01826	1.28274e-07	functional core rhizobiome	5-carboxymethyl-2-hydroxymuconate isomerase [EC:5.3.3.10]
K01894	0.00134049	functional core rhizobiome	glutamyl-Q tRNA(Asp) synthetase [EC:6.1.1.-]
K01935	0.0108287	functional core rhizobiome	dethiobiotin synthetase [EC:6.3.3.3]
K01941	6.9069e-05	functional core rhizobiome	urea carboxylase [EC:6.3.4.6]
K01958	0.00441654	functional core rhizobiome	pyruvate carboxylase [EC:6.4.1.1]
K01968	0.00362827	taxonomic core rhizobiome	3-methylcrotonyl-CoA carboxylase alpha subunit [EC:6.4.1.4]
K02227	0.00574441	functional core rhizobiome	adenosylcobinamide-phosphate synthase [EC:6.3.1.10]
K02298	0.00349031	taxonomic core rhizobiome	cytochrome o ubiquinol oxidase subunit I [EC:1.10.3.10]
K02300	0.00225561	taxonomic core rhizobiome	cytochrome o ubiquinol oxidase subunit IV
K02302	0.00114702	functional core rhizobiome	uroporphyrin-III C-methyltransferase / precorrin-2 dehydrogenase / sirohydrochlorin ferrochelatase [EC:2.1.1.107 1.3.1.76 4.99.1.4]
K02303	0.00232127	functional core rhizobiome	uroporphyrin-III C-methyltransferase [EC:2.1.1.107]
K02317	1.46968e-05	taxonomic core rhizobiome	DNA replication protein DnaT
K02339	0.00179273	taxonomic core rhizobiome	DNA polymerase III subunit chi [EC:2.7.7.7]
K02541	0.00786776	taxonomic core rhizobiome	DNA replication licensing factor MCM3 [EC:3.6.4.12]
K02553	0.00564791	functional core rhizobiome	regulator of ribonuclease activity A
K02554	3.92511e-05	functional core rhizobiome	2-keto-4-pentenoate hydratase [EC:4.2.1.80]
K02557	0.000799524	taxonomic core rhizobiome	chemotaxis protein MotB
K02562	0.00240725	functional core rhizobiome	mannitol operon repressor
K02570	0.00778869	functional core rhizobiome	periplasmic nitrate reductase NapD
K02575	0.00648313	taxonomic core rhizobiome	MFS transporter, NNP family, nitrate/nitrite transporter
K02621	0.0048454	taxonomic core rhizobiome	topoisomerase IV subunit A [EC:5.99.1.-]
K02651	0.000104441	functional core rhizobiome	pilus assembly protein Flp/PilA
K02655	0.000123035	taxonomic core rhizobiome	type IV pilus assembly protein PilE
K02659	0.000458089	functional core rhizobiome	twitching motility protein PilI
K02821	0.00306172	functional core rhizobiome	PTS system, ascorbate-specific IIA component [EC:2.7.1.194]
K02839	0.000983541	functional core rhizobiome	peptide chain release factor
K02855	0.000139245	functional core rhizobiome	AraC family transcriptional regulator, L-rhamnose operon regulatory protein RhaS
K02857	0.00416773	functional core rhizobiome	rhomboid-related protein 1/2/3 [EC:3.4.21.105]
K02925	0.0002688	functional core rhizobiome	large subunit ribosomal protein L3e
K03164	0.00707566	functional core rhizobiome	DNA topoisomerase II [EC:5.99.1.3]
K03181	7.63607e-08	functional core rhizobiome	chorismate--pyruvate lyase [EC:4.1.3.40]
K03190	0.00250122	functional core rhizobiome	urease accessory protein
K03192	0.000251622	functional core rhizobiome	urease accessory protein
K03202	2.67219e-05	taxonomic core rhizobiome	type IV secretion system protein VirB7
K03203	2.29086e-05	taxonomic core rhizobiome	type IV secretion system protein VirB8
K03204	2.6443e-07	taxonomic core rhizobiome	type IV secretion system protein VirB9
K03227	6.40986e-05	taxonomic core rhizobiome	type III secretion protein S
K03228	6.74393e-05	taxonomic core rhizobiome	type III secretion protein T
K03229	2.4007e-05	taxonomic core rhizobiome	type III secretion protein U
K03286	0.00171627	functional core rhizobiome	OmpA-OmpF porin, OOP family
K03288	0.000144587	taxonomic core rhizobiome	MFS transporter, MHS family, citrate/tricarballylate:H+ symporter
K03292	7.4028e-05	functional core rhizobiome	glycoside/pentoside/hexuronide:cation symporter, GPH family
K03299	0.00511371	functional core rhizobiome	gluconate:H+ symporter, GntP family
K03300	4.29245e-05	functional core rhizobiome	citrate-Mg2+:H+ or citrate-Ca2+:H+ symporter, CitMHS family
K03304	0.0104494	functional core rhizobiome	tellurite resistance protein
K03310	0.0085701	functional core rhizobiome	alanine or glycine:cation symporter, AGCS family
K03311	0.00144962	taxonomic core rhizobiome	branched-chain amino acid:cation transporter, LIVCS family
K03314	0.00177379	taxonomic core rhizobiome	Na+:H+ antiporter, NhaB family
K03324	7.65185e-07	taxonomic core rhizobiome	phosphate:Na+ symporter
K03781	0.00058378	taxonomic core rhizobiome	catalase [EC:1.11.1.6]
K03803	0.000336738	functional core rhizobiome	sigma-E factor negative regulatory protein RseC
K03805	5.157e-05	functional core rhizobiome	thiol:disulfide interchange protein DsbG
K03806	0.000473634	functional core rhizobiome	N-acetyl-anhydromuramoyl-L-alanine amidase [EC:3.5.1.28]
K04024	0.00347079	functional core rhizobiome	ethanolamine utilization protein EutJ
K04033	6.11632e-07	functional core rhizobiome	AraC family transcriptional regulator, ethanolamine operon transcriptional activator
K04061	0.00118987	functional core rhizobiome	flagellar biosynthesis protein
K04062	0.00869361	functional core rhizobiome	osmotically inducible lipoprotein OsmB
K06445	0.000293782	functional core rhizobiome	acyl-CoA dehydrogenase [EC:1.3.99.-]
K06447	0.00185833	functional core rhizobiome	succinylglutamic semialdehyde dehydrogenase [EC:1.2.1.71]
K06518	4.43507e-05	functional core rhizobiome	holin-like protein
K06596	0.00803573	functional core rhizobiome	chemosensory pili system protein ChpA (sensor histidine kinase/response regulator)
K07191	3.66552e-05	functional core rhizobiome	MFS transporter, SP family, solute carrier family 2 (facilitated glucose transporter), member 4
K07204	0.00984938	functional core rhizobiome	regulatory associated protein of mTOR
K07215	0.00209859	functional core rhizobiome	heme oxygenase (biliverdin-IX-beta and delta-forming) [EC:1.14.99.58]
K07221	0.00927631	functional core rhizobiome	phosphate-selective porin OprO and OprP
K07225	2.62208e-05	functional core rhizobiome	putative hemin transport protein
K07229	0.000894355	functional core rhizobiome	ferric-chelate reductase (NADPH) [EC:1.16.1.9]
K07308	0.0016334	functional core rhizobiome	anaerobic dimethyl sulfoxide reductase subunit C (DMSO reductase anchor subunit)
K07320	0.000458458	functional core rhizobiome	ribosomal protein L3 glutamine methyltransferase [EC:2.1.1.298]
K07326	9.63162e-07	functional core rhizobiome	hemolysin activation/secretion protein
K07336	7.31586e-05	functional core rhizobiome	PKHD-type hydroxylase [EC:1.14.11.-]
K07660	0.000346608	taxonomic core rhizobiome	two-component system, OmpR family, response regulator PhoP
K07661	0.010154	taxonomic core rhizobiome	two-component system, OmpR family, response regulator RstA
K07666	0.000140923	taxonomic core rhizobiome	two-component system, OmpR family, response regulator QseB
K07708	0.0117924	taxonomic core rhizobiome	two-component system, NtrC family, nitrogen regulation sensor histidine kinase GlnL [EC:2.7.13.3]
K09159	0.00937462	functional core rhizobiome	antitoxin CptB
K10004	0.00126071	functional core rhizobiome	glutamate/aspartate transport system ATP-binding protein [EC:3.6.3.-]
K10009	0.0111832	functional core rhizobiome	cystine transport system permease protein
K10013	1.86535e-06	functional core rhizobiome	lysine/arginine/ornithine transport system substrate-binding protein
K10017	4.16737e-11	functional core rhizobiome	histidine transport system ATP-binding protein [EC:3.6.3.21]
K10816	0.00695451	functional core rhizobiome	hydrogen cyanide synthase HcnC [EC:1.4.99.5]
K10944	4.30873e-05	functional core rhizobiome	methane/ammonia monooxygenase subunit A [EC:1.14.18.3 1.14.99.39]
K11073	3.3e-07	functional core rhizobiome	putrescine transport system substrate-binding protein
K11103	0.00123048	functional core rhizobiome	aerobic C4-dicarboxylate transport protein
K11123	0.000223289	functional core rhizobiome	regulatory protein SIR4
K11126	0.00186549	functional core rhizobiome	telomerase reverse transcriptase [EC:2.7.7.49]
K11147	0.000364419	functional core rhizobiome	dehydrogenase/reductase SDR family member 4 [EC:1.1.-.-]
K11149	0.00360745	functional core rhizobiome	dehydrogenase/reductase SDR family member 9 [EC:1.1.-.-]
K11159	0.00860276	functional core rhizobiome	carotenoid cleavage dioxygenase
K11189	0.00840582	functional core rhizobiome	phosphocarrier protein
K11743	0.00260302	taxonomic core rhizobiome	spermidine export protein MdtJ
K11746	0.00029741	functional core rhizobiome	glutathione-regulated potassium-efflux system ancillary protein KefF
K11747	0.00434863	functional core rhizobiome	glutathione-regulated potassium-efflux system protein KefB
K11757	0.0117008	functional core rhizobiome	protein polybromo-1
K11786	0.00182413	taxonomic core rhizobiome	ATP-dependent helicase STH1/SNF2 [EC:3.6.4.-]
K11810	0.000862762	functional core rhizobiome	MFS transporter, MCP family, solute carrier family 16 (monocarboxylic acid transporters), member 12
K11811	8.0822e-06	functional core rhizobiome	arsenical resistance protein ArsH
K11838	0.00568289	functional core rhizobiome	ubiquitin carboxyl-terminal hydrolase 7 [EC:3.4.19.12]
K11911	1.06799e-05	functional core rhizobiome	type VI secretion system protein VasL
K11912	0.00795443	taxonomic core rhizobiome	serine/threonine-protein kinase PpkA [EC:2.7.11.1]
K11929	0.00963375	functional core rhizobiome	outer membrane pore protein E
K11935	3.01854e-09	taxonomic core rhizobiome	biofilm PGA synthesis protein PgaA
K11937	1.37497e-05	taxonomic core rhizobiome	biofilm PGA synthesis protein PgaD
K11943	0.000190088	functional core rhizobiome	PAH dioxygenase large subunit [EC:1.13.11.-]
K11960	0.000200339	functional core rhizobiome	urea transport system permease protein
K12214	0.00767699	functional core rhizobiome	intracellular multiplication protein IcmL
K12525	0.0040596	functional core rhizobiome	bifunctional aspartokinase / homoserine dehydrogenase 2 [EC:2.7.2.4 1.1.1.3]
K12526	0.00155586	functional core rhizobiome	bifunctional diaminopimelate decarboxylase / aspartate kinase [EC:4.1.1.20 2.7.2.4]
K12534	0.000378766	functional core rhizobiome	membrane fusion protein, S-layer protein transport system
K12536	0.000332237	functional core rhizobiome	ATP-binding cassette, subfamily C, bacterial exporter for protease/lipase
K12537	3.97766e-06	functional core rhizobiome	membrane fusion protein, protease secretion system
K13291	0.00092937	functional core rhizobiome	terminal uridylyltransferase [EC:2.7.7.52]
K13299	2.82553e-05	functional core rhizobiome	glutathione S-transferase kappa 1 [EC:2.5.1.18]
K13366	0.0021093	functional core rhizobiome	polyamine oxidase [EC:1.5.3.14 1.5.3.16 1.5.3.-]
K13431	0.0129586	functional core rhizobiome	signal recognition particle receptor subunit alpha
K13448	0.000166013	functional core rhizobiome	calcium-binding protein CML
K13488	4.34256e-05	taxonomic core rhizobiome	chemotaxis-related protein WspB
K13489	3.41156e-05	taxonomic core rhizobiome	chemotaxis-related protein WspD
K13490	3.23731e-06	functional core rhizobiome	two-component system, chemotaxis family, sensor histidine kinase and response regulator WspE
K14401	0.00410083	functional core rhizobiome	cleavage and polyadenylation specificity factor subunit 1
K14414	0.00187878	functional core rhizobiome	transcriptional regulatory protein RtcR
K15162	0.00736718	taxonomic core rhizobiome	mediator of RNA polymerase II transcription subunit 12
K15164	0.00303621	taxonomic core rhizobiome	mediator of RNA polymerase II transcription subunit 13
K15228	6.80769e-05	functional core rhizobiome	methylamine dehydrogenase light chain [EC:1.4.9.1]
K15555	0.000275557	functional core rhizobiome	sulfonate transport system ATP-binding protein [EC:3.6.3.-]
K15576	0.00474754	functional core rhizobiome	nitrate/nitrite transport system substrate-binding protein
K15577	0.00704372	functional core rhizobiome	nitrate/nitrite transport system permease protein
K15578	0.00947896	functional core rhizobiome	nitrate/nitrite transport system ATP-binding protein [EC:3.6.3.-]
K15773	0.00242623	functional core rhizobiome	HTH-type transcriptional regulator / antitoxin HipB
K15782	4.54821e-07	functional core rhizobiome	Lrp/AsnC family transcriptional regulator, regulator of ectoine-degradation genes
K15784	0.000134836	functional core rhizobiome	N-alpha-acetyl-L-2,4-diaminobutyrate deacetylase [EC:3.5.1.-]
K15785	1.28362e-05	functional core rhizobiome	L-2,4-diaminobutyrate transaminase [EC:2.6.1.76]
K15828	0.000799984	functional core rhizobiome	formate hydrogenlyase subunit 3
K15835	0.00229419	functional core rhizobiome	RpiR family transcriptional regulator, murPQ operon repressor
K15852	1.10114e-05	taxonomic core rhizobiome	LuxR family transcriptional regulator, transcriptional activator of the bioluminescence operon
K16160	0.00701187	functional core rhizobiome	methane monooxygenase regulatory protein B
K16165	4.50108e-06	functional core rhizobiome	fumarylpyruvate hydrolase [EC:3.7.1.20]
K16300	0.000542773	functional core rhizobiome	membrane fusion protein, epimerase transport system
K16304	0.00225243	functional core rhizobiome	p-cumate 2,3-dioxygenase ferredoxin component
K16319	0.00247844	functional core rhizobiome	anthranilate 1,2-dioxygenase large subunit [EC:1.14.12.1]
K16321	0.00186897	functional core rhizobiome	high-affinity gluconate transporter
K16322	1.89658e-07	functional core rhizobiome	low-affinity inorganic phosphate transporter
K16340	0.00577842	taxonomic core rhizobiome	PH domain and leucine-rich repeat-containing protein phosphatase [EC:3.1.3.16]
K16345	8.38039e-07	functional core rhizobiome	xanthine permease XanP
K16552	2.12285e-05	functional core rhizobiome	polysaccharide biosynthesis/export protein ExoF
K16554	4.15561e-05	functional core rhizobiome	polysaccharide biosynthesis transport protein
K16856	0.000106041	functional core rhizobiome	ureidoglycolate lyase [EC:4.3.2.3]
K16871	0.00552095	taxonomic core rhizobiome	4-aminobutyrate---pyruvate transaminase [EC:2.6.1.96]
K16872	0.000533411	functional core rhizobiome	beta-ketodecanoyl-[acyl-carrier-protein] synthase [EC:2.3.1.207]
K16873	4.21668e-10	functional core rhizobiome	5-(hydroxymethyl)furfural/furfural oxidase [EC:1.1.3.47 1.1.3.-]
K16875	0.00731731	functional core rhizobiome	2,5-furandicarboxylate decarboxylase 2
K16889	0.0087913	functional core rhizobiome	cation channel sperm-associated protein 1
K16967	0.00159812	functional core rhizobiome	dimethyl-sulfide monooxygenase [EC:1.14.13.131]
K17060	9.84557e-06	taxonomic core rhizobiome	two-component system, sensor histidine kinase AauS [EC:2.7.13.3]
K17061	0.000128521	taxonomic core rhizobiome	two-component system, response regulator AauR
K17242	0.000446383	functional core rhizobiome	alpha-1,4-digalacturonate transport system permease protein
K17681	0.00146143	functional core rhizobiome	ATPase family AAA domain-containing protein 3A/B
K17725	0.000111296	functional core rhizobiome	sulfur dioxygenase [EC:1.13.11.18]
K17754	0.000261006	functional core rhizobiome	cyclopentanol dehydrogenase [EC:1.1.1.163]
K17758	3.48445e-06	taxonomic core rhizobiome	ADP-dependent NAD(P)H-hydrate dehydratase [EC:4.2.1.136]
K17850	6.48792e-06	taxonomic core rhizobiome	LysR family transcriptional regulator, regulator of gene expression of beta-lactamase
K17908	0.00656647	functional core rhizobiome	autophagy-related protein 18
K17914	0.00127075	functional core rhizobiome	kinesin family member 13
K17938	0.0036742	functional core rhizobiome	peptide/bleomycin uptake transporter
K17940	0.0130179	functional core rhizobiome	2-heptyl-3-hydroxy-4(1H)-quinolone synthase [EC:1.14.13.182]
K17953	0.00585612	functional core rhizobiome	cytochrome P450 family 31 subfamily A
K18297	2.19498e-07	functional core rhizobiome	LysR family transcriptional regulator, mexEF-oprN operon transcriptional activator
K18300	6.92026e-09	functional core rhizobiome	outer membrane protein, multidrug efflux system
K18305	1.7831e-06	functional core rhizobiome	transmembrane protein
K18609	0.0016709	functional core rhizobiome	pyridoxal 4-dehydrogenase [EC:1.1.1.107]
K18661	0.0128566	functional core rhizobiome	malonyl-CoA/methylmalonyl-CoA synthetase [EC:6.2.1.-]
K18691	0.00194371	functional core rhizobiome	membrane-bound lytic murein transglycosylase F [EC:4.2.2.-]
K18697	3.19133e-05	functional core rhizobiome	phosphatidylglycerophosphatase C [EC:3.1.3.27]
K18853	0.00125836	functional core rhizobiome	dihydromethanopterin reductase (acceptor) [EC:1.5.99.15]
K18889	0.00760028	taxonomic core rhizobiome	ATP-binding cassette, subfamily B, multidrug efflux pump
K18890	0.0132091	taxonomic core rhizobiome	ATP-binding cassette, subfamily B, multidrug efflux pump
K19339	0.00734692	functional core rhizobiome	NosR/NirI family transcriptional regulator, nitrous oxide reductase regulator

## Sheet: Wheat
KO	p-value	Type of core rhizobiome	Description
K01752	0.005505	functional core rhizobiome	L-serine dehydratase [EC:4.3.1.17]
K01753	0.000584	functional core rhizobiome	D-serine dehydratase [EC:4.3.1.18]
K01919	0.000411	functional core rhizobiome	glutamate--cysteine ligase [EC:6.3.2.2]
K01920	0.00055	functional core rhizobiome	glutathione synthase [EC:6.3.2.3]
K01935	0.000835	functional core rhizobiome	dethiobiotin synthetase [EC:6.3.3.3]
K01941	0.000311	functional core rhizobiome	urea carboxylase [EC:6.3.4.6]
K01958	0.000273	functional core rhizobiome	pyruvate carboxylase [EC:6.4.1.1]
K01968	0.000865	functional core rhizobiome	3-methylcrotonyl-CoA carboxylase alpha subunit [EC:6.4.1.4]
K02145	0.000868	taxonomic core rhizobiome	V-type H+-transporting ATPase subunit A [EC:3.6.3.14]
K02487	0.000417	functional core rhizobiome	type IV pili sensor histidine kinase and response regulator
K02541	0.000163	taxonomic core rhizobiome	DNA replication licensing factor MCM3 [EC:3.6.4.12]
K02553	0.000733	functional core rhizobiome	regulator of ribonuclease activity A
K02554	0.000397	functional core rhizobiome	2-keto-4-pentenoate hydratase [EC:4.2.1.80]
K02557	0.000338	taxonomic core rhizobiome	chemotaxis protein MotB
K02562	0.000312	taxonomic core rhizobiome	mannitol operon repressor
K02570	0.000916	functional core rhizobiome	periplasmic nitrate reductase NapD
K02671	0.000815	taxonomic core rhizobiome	type IV pilus assembly protein PilV
K02672	0.000561	taxonomic core rhizobiome	type IV pilus assembly protein PilW
K02673	8.1e-05	taxonomic core rhizobiome	type IV pilus assembly protein PilX
K03108	0.000202	functional core rhizobiome	signal recognition particle subunit SRP72
K03117	0.000217	functional core rhizobiome	sec-independent protein translocase protein TatB
K03119	0.000805	functional core rhizobiome	taurine dioxygenase [EC:1.14.11.17]
K03120	0.000658	taxonomic core rhizobiome	transcription initiation factor TFIID TATA-box-binding protein
K03132	0.000577	taxonomic core rhizobiome	transcription initiation factor TFIID subunit 7
K03134	7.2e-05	taxonomic core rhizobiome	transcription initiation factor TFIID subunit 10
K03192	0.000451	functional core rhizobiome	urease accessory protein
K03194	0.00034	taxonomic core rhizobiome	type IV secretion system protein VirB1
K03196	0.000905	taxonomic core rhizobiome	type IV secretion system protein VirB11
K03197	0.000767	taxonomic core rhizobiome	type IV secretion system protein VirB2
K03230	0.000846	taxonomic core rhizobiome	type III secretion protein V
K03300	0.000315	functional core rhizobiome	citrate-Mg2+:H+ or citrate-Ca2+:H+ symporter, CitMHS family
K03415	0.0009	functional core rhizobiome	two-component system, chemotaxis family, response regulator CheV
K03430	0.000192	functional core rhizobiome	2-aminoethylphosphonate-pyruvate transaminase [EC:2.6.1.37]
K03503	0.000907	taxonomic core rhizobiome	DNA polymerase V [EC:3.4.21.-]
K03616	0.000135	taxonomic core rhizobiome	electron transport complex protein RnfB
K03656	6.2e-05	taxonomic core rhizobiome	ATP-dependent DNA helicase Rep [EC:3.6.4.12]
K03658	0.00088	taxonomic core rhizobiome	DNA helicase IV [EC:3.6.4.12]
K03746	0.000465	taxonomic core rhizobiome	DNA-binding protein H-NS
K03749	0.000927	functional core rhizobiome	DedD protein
K03755	0.000624	functional core rhizobiome	AraC family transcriptional regulator, transcriptional activator of adiA
K03756	0.000619	functional core rhizobiome	putrescine:ornithine antiporter
K03758	3.7e-05	functional core rhizobiome	arginine:ornithine antiporter / lysine permease
K03760	7.4e-05	functional core rhizobiome	lipid A ethanolaminephosphotransferase [EC:2.7.8.-]
K03761	0.000906	functional core rhizobiome	MFS transporter, MHS family, alpha-ketoglutarate permease
K03806	0.000419	functional core rhizobiome	N-acetyl-anhydromuramoyl-L-alanine amidase [EC:3.5.1.28]
K03807	0.000964	taxonomic core rhizobiome	AmpE protein
K03812	0.000428	taxonomic core rhizobiome	ribosome modulation factor
K03814	0.00054	functional core rhizobiome	monofunctional biosynthetic peptidoglycan transglycosylase [EC:2.4.1.-]
K03816	0.000164	functional core rhizobiome	xanthine phosphoribosyltransferase [EC:2.4.2.22]
K04058	0.000209	taxonomic core rhizobiome	type III secretion protein W
K04061	0.000106	functional core rhizobiome	flagellar biosynthesis protein
K04612	0.000389	functional core rhizobiome	calcium-sensing receptor
K04615	2.4e-05	functional core rhizobiome	gamma-aminobutyric acid type B receptor
K04752	0.000123	functional core rhizobiome	nitrogen regulatory protein P-II 2
K04754	0.000123	taxonomic core rhizobiome	phospholipid-binding lipoprotein MlaA
K04755	0.000843	taxonomic core rhizobiome	ferredoxin, 2Fe-2S
K04758	0.000247	functional core rhizobiome	ferrous iron transport protein A
K04760	0.000717	functional core rhizobiome	transcription elongation factor GreB
K04761	0.000505	taxonomic core rhizobiome	LysR family transcriptional regulator, hydrogen peroxide-inducible genes activator
K04765	2.9e-05	functional core rhizobiome	nucleoside triphosphate diphosphatase [EC:3.6.1.9]
K04770	0.000437	functional core rhizobiome	Lon-like ATP-dependent protease [EC:3.4.21.-]
K04774	0.000595	taxonomic core rhizobiome	serine protease SohB [EC:3.4.21.-]
K04781	0.000487	functional core rhizobiome	salicylate synthetase [EC:5.4.4.2 4.2.99.21]
K05789	0.000451	functional core rhizobiome	chain length determinant protein (polysaccharide antigen chain regulator)
K05791	0.000863	taxonomic core rhizobiome	tellurium resistance protein TerZ
K05792	0.000286	taxonomic core rhizobiome	tellurite resistance protein TerA
K05819	0.000221	functional core rhizobiome	MFS transporter, AAHS family, 3-hydroxyphenylpropionic acid transporter
K05835	0.000569	functional core rhizobiome	threonine efflux protein
K07221	0.000502	functional core rhizobiome	phosphate-selective porin OprO and OprP
K07225	0.00025	functional core rhizobiome	putative hemin transport protein
K07229	0.000598	functional core rhizobiome	ferric-chelate reductase (NADPH) [EC:1.16.1.9]
K07230	0.000696	functional core rhizobiome	periplasmic iron binding protein
K07231	0.000109	functional core rhizobiome	putative iron-regulated protein
K07232	1.5e-05	functional core rhizobiome	glutathione-specific gamma-glutamylcyclotransferase [EC:4.3.2.7]
K07233	0.000549	functional core rhizobiome	copper resistance protein B
K07236	0.000726	taxonomic core rhizobiome	tRNA 2-thiouridine synthesizing protein C
K07237	0.00035	taxonomic core rhizobiome	tRNA 2-thiouridine synthesizing protein B
K07336	0.000863	taxonomic core rhizobiome	PKHD-type hydroxylase [EC:1.14.11.-]
K07422	0.000538	functional core rhizobiome	cytochrome P450 family 2 subfamily U polypeptide 1
K07592	0.000462	taxonomic core rhizobiome	LysR family transcriptional regulator, tdc operon transcriptional activator
K07637	0.0002	taxonomic core rhizobiome	two-component system, OmpR family, sensor histidine kinase PhoQ [EC:2.7.13.3]
K07638	0.000569	taxonomic core rhizobiome	two-component system, OmpR family, osmolarity sensor histidine kinase EnvZ [EC:2.7.13.3]
K07639	0.000686	taxonomic core rhizobiome	two-component system, OmpR family, sensor histidine kinase RstB [EC:2.7.13.3]
K07641	8.4e-05	taxonomic core rhizobiome	two-component system, OmpR family, sensor histidine kinase CreC [EC:2.7.13.3]
K07720	0.000206	taxonomic core rhizobiome	two-component system, response regulator YesN
K07724	0.000977	functional core rhizobiome	Ner family transcriptional regulator
K07726	0.000178	functional core rhizobiome	putative transcriptional regulator
K07810	0.000929	taxonomic core rhizobiome	Cu(I)/Ag(I) efflux system periplasmic protein CusF
K07862	0.000622	taxonomic core rhizobiome	serine/threonine transporter
K08085	1.9e-05	taxonomic core rhizobiome	type IV fimbrial biogenesis protein FimU
K10004	0.000836	functional core rhizobiome	glutamate/aspartate transport system ATP-binding protein [EC:3.6.3.-]
K10009	0.000234	functional core rhizobiome	cystine transport system permease protein
K10013	0.000107	functional core rhizobiome	lysine/arginine/ornithine transport system substrate-binding protein
K10014	0.000128	taxonomic core rhizobiome	histidine transport system substrate-binding protein
K10015	0.000312	taxonomic core rhizobiome	histidine transport system permease protein
K10016	0.000332	taxonomic core rhizobiome	histidine transport system permease protein
K10677	0.000962	functional core rhizobiome	inulin fructotransferase (DFA-I-forming) [EC:4.2.2.17]
K10679	0.000514	functional core rhizobiome	nitroreductase / dihydropteridine reductase [EC:1.-.-.- 1.5.1.34]
K10680	0.000716	functional core rhizobiome	N-ethylmaleimide reductase [EC:1.-.-.-]
K10705	4.3e-05	functional core rhizobiome	glyceraldehyde-3-phosphate dehydrogenase, spermatogenic [EC:1.2.1.12]
K10763	0.000573	functional core rhizobiome	DnaA-homolog protein
K10814	0.000653	functional core rhizobiome	hydrogen cyanide synthase HcnA [EC:1.4.99.5]
K10816	0.000477	functional core rhizobiome	hydrogen cyanide synthase HcnC [EC:1.4.99.5]
K10822	0.000697	functional core rhizobiome	nonpolar-amino-acid-transporting ATPase [EC:3.6.3.22]
K10831	0.000853	functional core rhizobiome	taurine transport system ATP-binding protein [EC:3.6.3.36]
K10834	0.000221	functional core rhizobiome	heme-transporting ATPase [EC:3.6.3.41]
K10855	0.000378	functional core rhizobiome	acetone carboxylase, beta subunit [EC:6.4.1.6]
K10857	0.00097	functional core rhizobiome	exodeoxyribonuclease X [EC:3.1.11.-]
K11016	0.000379	functional core rhizobiome	hemolysin
K11017	0.000997	functional core rhizobiome	hemolysin activation/secretion protein
K11021	0.000855	functional core rhizobiome	insecticidal toxin complex protein TccC
K11066	0.00047	functional core rhizobiome	N-acetylmuramoyl-L-alanine amidase [EC:3.5.1.28]
K11073	0.000431	functional core rhizobiome	putrescine transport system substrate-binding protein
K11149	0.000899	functional core rhizobiome	dehydrogenase/reductase SDR family member 9 [EC:1.1.-.-]
K11159	0.00023	functional core rhizobiome	carotenoid cleavage dioxygenase
K11189	0.000672	functional core rhizobiome	phosphocarrier protein
K11373	0.00071	functional core rhizobiome	elongator complex protein 1
K11383	0.000543	taxonomic core rhizobiome	two-component system, NtrC family, sensor histidine kinase KinB [EC:2.7.13.3]
K11392	0.000199	taxonomic core rhizobiome	16S rRNA (cytosine1407-C5)-methyltransferase [EC:2.1.1.178]
K11616	0.000418	functional core rhizobiome	malate:Na+ symporter
K11699	0.000856	taxonomic core rhizobiome	RNA-dependent RNA polymerase [EC:2.7.7.48]
K11702	0.000384	functional core rhizobiome	beta-1,2-xylosyltransferase [EC:2.4.2.-]
K11738	0.00035	functional core rhizobiome	L-asparagine permease
K11757	2.2e-05	functional core rhizobiome	protein polybromo-1
K11786	0.00072	taxonomic core rhizobiome	ATP-dependent helicase STH1/SNF2 [EC:3.6.4.-]
K11810	0.000651	functional core rhizobiome	MFS transporter, MCP family, solute carrier family 16 (monocarboxylic acid transporters), member 12
K11811	0.000142	functional core rhizobiome	arsenical resistance protein ArsH
K11838	0.00049	functional core rhizobiome	ubiquitin carboxyl-terminal hydrolase 7 [EC:3.4.19.12]
K11909	0.000516	taxonomic core rhizobiome	type VI secretion system protein VasI
K11919	0.000614	taxonomic core rhizobiome	type VI secretion system lysozyme-related protein
K11935	0.000672	functional core rhizobiome	biofilm PGA synthesis protein PgaA
K11937	0.000554	functional core rhizobiome	biofilm PGA synthesis protein PgaD
K11943	0.000299	functional core rhizobiome	PAH dioxygenase large subunit [EC:1.13.11.-]
K11960	0.000961	taxonomic core rhizobiome	urea transport system permease protein
K11961	0.000947	taxonomic core rhizobiome	urea transport system permease protein
K12342	0.000835	taxonomic core rhizobiome	adhesin YadB/C
K12343	3.2e-05	taxonomic core rhizobiome	3-oxo-5-alpha-steroid 4-dehydrogenase 1 [EC:1.3.1.22]
K12354	0.000539	functional core rhizobiome	ectonucleotide pyrophosphatase/phosphodiesterase family member 7 [EC:3.1.4.12]
K12368	0.000532	functional core rhizobiome	dipeptide transport system substrate-binding protein
K12538	0.000518	functional core rhizobiome	outer membrane protein, protease secretion system
K12539	0.000324	functional core rhizobiome	ATP-binding cassette, subfamily C, bacterial PrsD
K12540	0.000556	functional core rhizobiome	membrane fusion protein
K12541	0.000474	functional core rhizobiome	ATP-binding cassette, subfamily C, bacterial LapB
K12542	0.000721	functional core rhizobiome	membrane fusion protein, adhesin transport system
K12543	2.5e-05	functional core rhizobiome	outer membrane protein, adhesin transport system
K12548	0.000199	functional core rhizobiome	autoaggregation protein RapA/B/C
K12549	0.000706	functional core rhizobiome	surface adhesion protein
K13366	0.000778	taxonomic core rhizobiome	polyamine oxidase [EC:1.5.3.14 1.5.3.16 1.5.3.-]
K13431	5.9e-05	functional core rhizobiome	signal recognition particle receptor subunit alpha
K13448	0.000628	functional core rhizobiome	calcium-binding protein CML
K13472	0.000598	functional core rhizobiome	sulfotransferase
K13481	0.000337	functional core rhizobiome	xanthine dehydrogenase small subunit [EC:1.17.1.4]
K13482	0.0008	functional core rhizobiome	xanthine dehydrogenase large subunit [EC:1.17.1.4]
K13486	0.000835	taxonomic core rhizobiome	chemotaxis protein methyltransferase WspC
K13629	0.000425	functional core rhizobiome	D-serine transporter
K13631	0.000124	functional core rhizobiome	AraC family transcriptional regulator, mar-sox-rob regulon activator
K13641	0.000642	functional core rhizobiome	IclR family transcriptional regulator, acetate operon repressor
K13875	0.000998	taxonomic core rhizobiome	L-arabonate dehydrase [EC:4.2.1.25]
K13876	0.000423	functional core rhizobiome	2-keto-3-deoxy-L-arabinonate dehydratase [EC:4.2.1.43]
K13889	0.00079	functional core rhizobiome	glutathione transport system substrate-binding protein
K14651	0.000821	functional core rhizobiome	transcription initiation factor TFIID subunit 15
K14657	0.000367	functional core rhizobiome	LysR family transcriptional regulator, nod-box dependent transcriptional activator
K14682	0.000384	functional core rhizobiome	amino-acid N-acetyltransferase [EC:2.3.1.1]
K14987	0.000178	functional core rhizobiome	two-component system, LuxR family, response regulator FixJ
K14998	0.000481	functional core rhizobiome	surfeit locus 1 family protein
K15011	0.000873	taxonomic core rhizobiome	two-component system, sensor histidine kinase RegB [EC:2.7.13.3]
K15012	0.000951	functional core rhizobiome	two-component system, response regulator RegA
K15054	0.000152	taxonomic core rhizobiome	(S)-mandelate dehydrogenase [EC:1.1.99.31]
K15055	0.000544	taxonomic core rhizobiome	2-nitrobenzoate nitroreductase [EC:1.7.1.-]
K15056	1e-05	functional core rhizobiome	2-hydroxylaminobenzoate mutase [EC:5.4.99.-]
K15057	0.000369	functional core rhizobiome	nitrobenzene nitroreductase [EC:1.7.1.-]
K15555	0.000528	functional core rhizobiome	sulfonate transport system ATP-binding protein [EC:3.6.3.-]
K15576	0.000833	functional core rhizobiome	nitrate/nitrite transport system substrate-binding protein
K15577	0.000641	functional core rhizobiome	nitrate/nitrite transport system permease protein
K15584	0.000919	functional core rhizobiome	nickel transport system substrate-binding protein
K15723	0.000345	taxonomic core rhizobiome	SecY interacting protein Syd
K15724	0.000438	functional core rhizobiome	iron-sulfur cluster insertion protein
K15726	0.000477	functional core rhizobiome	cobalt-zinc-cadmium resistance protein CzcA
K15733	0.000214	functional core rhizobiome	dye decolorizing peroxidase [EC:1.11.1.19]
K15786	7.3e-05	functional core rhizobiome	aspartate-semialdehyde dehydrogenase [EC:1.2.1.-]
K15790	0.000986	functional core rhizobiome	nitrogen fixation protein NifQ
K15827	0.000738	functional core rhizobiome	formate hydrogenlyase subunit 2
K15828	0.000261	functional core rhizobiome	formate hydrogenlyase subunit 3
K15835	0.000519	functional core rhizobiome	RpiR family transcriptional regulator, murPQ operon repressor
K16079	0.000542	taxonomic core rhizobiome	outer membrane immunogenic protein
K16081	0.00098	functional core rhizobiome	alginate production protein
K16088	0.000712	functional core rhizobiome	outer-membrane receptor for ferric coprogen and ferric-rhodotorulic acid
K16160	0.000809	functional core rhizobiome	methane monooxygenase regulatory protein B
K16165	0.00031	functional core rhizobiome	fumarylpyruvate hydrolase [EC:3.7.1.20]
K16214	0.000821	functional core rhizobiome	UDP-N-acetylglucosamine kinase [EC:2.7.1.176]
K16238	0.000359	functional core rhizobiome	ethanolamine permease
K16242	0.000331	functional core rhizobiome	phenol hydroxylase P3 protein [EC:1.14.13.-]
K16554	0.000142	functional core rhizobiome	polysaccharide biosynthesis transport protein
K16559	0.000327	functional core rhizobiome	endo-1,3-1,4-beta-glycanase ExoK [EC:3.2.1.-]
K16560	0.000682	functional core rhizobiome	succinoglycan biosynthesis protein ExoH
K16757	0.000287	functional core rhizobiome	coiled-coil domain-containing protein 77
K16817	0.000713	functional core rhizobiome	HRAS-like suppressor 3 [EC:3.1.1.32 3.1.1.4]
K16841	0.000164	functional core rhizobiome	allantoin racemase [EC:5.1.99.3]
K16844	0.000424	functional core rhizobiome	(2R)-3-sulfolactate dehydrogenase (NADP+) [EC:1.1.1.338]
K16856	0.000305	functional core rhizobiome	ureidoglycolate lyase [EC:4.3.2.3]
K16871	0.000106	functional core rhizobiome	4-aminobutyrate---pyruvate transaminase [EC:2.6.1.96]
K16872	0.000989	functional core rhizobiome	beta-ketodecanoyl-[acyl-carrier-protein] synthase [EC:2.3.1.207]
K16873	3.4e-05	functional core rhizobiome	5-(hydroxymethyl)furfural/furfural oxidase [EC:1.1.3.47 1.1.3.-]
K16875	6.5e-05	functional core rhizobiome	2,5-furandicarboxylate decarboxylase 2
K16889	0.000865	functional core rhizobiome	cation channel sperm-associated protein 1
K16967	0.000681	functional core rhizobiome	dimethyl-sulfide monooxygenase [EC:1.14.13.131]
K17754	0.000772	functional core rhizobiome	cyclopentanol dehydrogenase [EC:1.1.1.163]
K17758	0.00052	taxonomic core rhizobiome	ADP-dependent NAD(P)H-hydrate dehydratase [EC:4.2.1.136]
K17850	0.000328	taxonomic core rhizobiome	LysR family transcriptional regulator, regulator of gene expression of beta-lactamase
K17908	0.000582	functional core rhizobiome	autophagy-related protein 18
K17914	0.000204	taxonomic core rhizobiome	kinesin family member 13
K17938	0.000105	functional core rhizobiome	peptide/bleomycin uptake transporter
K17940	0.000269	functional core rhizobiome	2-heptyl-3-hydroxy-4(1H)-quinolone synthase [EC:1.14.13.182]
K17953	4.1e-05	functional core rhizobiome	cytochrome P450 family 31 subfamily A
K17955	0.000964	functional core rhizobiome	cytochrome P450 family 33
K17989	0.000288	functional core rhizobiome	L-serine/L-threonine ammonia-lyase [EC:4.3.1.17 4.3.1.19]
K18009	0.000921	functional core rhizobiome	meso-butanediol dehydrogenase / (S,S)-butanediol dehydrogenase / diacetyl reductase [EC:1.1.1.- 1.1.1.76 1.1.1.304]
K18013	0.000582	functional core rhizobiome	3-keto-5-aminohexanoate cleavage enzyme [EC:2.3.1.247]
K18028	0.000405	functional core rhizobiome	2,5-dihydroxypyridine 5,6-dioxygenase [EC:1.13.11.9]
K18068	7.7e-05	functional core rhizobiome	phthalate 4,5-dioxygenase [EC:1.14.12.7]
K18070	0.000346	taxonomic core rhizobiome	MFS transporter, ACS family, phthalate transporter
K18242	9.2e-05	taxonomic core rhizobiome	salicylate 5-hydroxylase large subunit [EC:1.14.13.172]
K18304	0.000533	taxonomic core rhizobiome	LuxR family transcriptional regulator, quorum-sensing system regulator LasR
K18365	0.000539	functional core rhizobiome	4-hydroxy-2-oxovalerate/4-hydroxy-2-oxohexanoate aldolase [EC:4.1.3.39 4.1.3.43]
K18366	0.000499	functional core rhizobiome	acetaldehyde/propanal dehydrogenase [EC:1.2.1.10 1.2.1.87]
K18373	0.000407	functional core rhizobiome	type III secretion protein HrpB1
K18377	0.000756	functional core rhizobiome	lysozyme-related protein Hpa2
K19335	0.000271	functional core rhizobiome	TetR/AcrR family transcriptional regulator, repressor for divergent bdcA
K19337	0.000971	functional core rhizobiome	RpiR family transcriptional regulator, carbohydrate utilization regulator
K19338	0.000244	functional core rhizobiome	LysR family transcriptional regulator, nitrogen assimilation regulatory protein
K19339	0.000793	functional core rhizobiome	NosR/NirI family transcriptional regulator, nitrous oxide reductase regulator
K19562	0.000333	functional core rhizobiome	bifunctional dethiobiotin synthetase / adenosylmethionine---8-amino-7-oxononanoate aminotransferase [EC:6.3.3.3 2.6.1.62]
K19609	0.00035	functional core rhizobiome	two-component system, OmpR family, sensor histidine kinase PfeS [EC:2.7.13.3]
K19610	0.000527	functional core rhizobiome	two-component system, OmpR family, response regulator PfeR
K19618	0.000301	taxonomic core rhizobiome	LysR family transcriptional regulator, activator of insecticidal toxin
K19622	0.000664	taxonomic core rhizobiome	two-component system, response regulator PhcR
K19624	0.000946	functional core rhizobiome	LysR family transcriptional regulator, virulence genes transcriptional regulator
K19645	2.6e-05	functional core rhizobiome	dihydrofolate reductase (trimethoprim resistance protein) [EC:1.5.1.3]
K19678	0.000612	functional core rhizobiome	intraflagellar transport protein 80
K19683	0.0001	functional core rhizobiome	tetratricopeptide repeat protein 30
K19696	0.000394	functional core rhizobiome	5'-methylthioinosine phosphorylase [EC:2.4.2.44]

## Sheet: Maize
KO	p-value	Type of core rhizobiome	Description
K00018	0.004013	functional core rhizobiome	glycerate dehydrogenase [EC:1.1.1.29]
K00126	0.0049713	functional core rhizobiome	formate dehydrogenase subunit delta [EC:1.2.1.2]
K00285	0.0054345	functional core rhizobiome	D-amino-acid dehydrogenase [EC:1.4.5.1]
K00459	0.0022157	functional core rhizobiome	nitronate monooxygenase [EC:1.13.12.16]
K00462	0.0060392	functional core rhizobiome	biphenyl-2,3-diol 1,2-dioxygenase [EC:1.13.11.39]
K00471	0.008745	functional core rhizobiome	gamma-butyrobetaine dioxygenase [EC:1.14.11.1]
K00479	0.0066064	functional core rhizobiome	glycine betaine catabolism A
K01231	0.0057857	taxonomic core rhizobiome	alpha-mannosidase II [EC:3.2.1.114]
K01241	0.0072838	taxonomic core rhizobiome	AMP nucleosidase [EC:3.2.2.4]
K01666	0.005431	functional core rhizobiome	4-hydroxy 2-oxovalerate aldolase [EC:4.1.3.39]
K01732	0.0051858	functional core rhizobiome	pectin lyase [EC:4.2.2.10]
K01894	0.0072853	functional core rhizobiome	glutamyl-Q tRNA(Asp) synthetase [EC:6.1.1.-]
K01919	0.002827	functional core rhizobiome	glutamate--cysteine ligase [EC:6.3.2.2]
K01941	0.0012926	functional core rhizobiome	urea carboxylase [EC:6.3.4.6]
K01958	0.0009487	functional core rhizobiome	pyruvate carboxylase [EC:6.4.1.1]
K01968	0.0060639	functional core rhizobiome	3-methylcrotonyl-CoA carboxylase alpha subunit [EC:6.4.1.4]
K02000	0.0094506	functional core rhizobiome	glycine betaine/proline transport system ATP-binding protein [EC:3.6.3.32]
K02229	0.0092459	functional core rhizobiome	precorrin-3B synthase [EC:1.14.13.83]
K02234	0.0035106	functional core rhizobiome	cobalamin biosynthesis protein CobW
K02258	0.0049608	functional core rhizobiome	cytochrome c oxidase assembly protein subunit 11
K02278	0.0050784	functional core rhizobiome	prepilin peptidase CpaA [EC:3.4.23.43]
K02280	0.0023941	functional core rhizobiome	pilus assembly protein CpaC
K02403	0.0040762	taxonomic core rhizobiome	flagellar transcriptional activator FlhD
K02404	0.0054616	taxonomic core rhizobiome	flagellar biosynthesis protein FlhF
K02460	0.0038179	taxonomic core rhizobiome	general secretion pathway protein K
K03142	0.0006871	functional core rhizobiome	transcription initiation factor TFIIH subunit 2
K03152	0.009024	taxonomic core rhizobiome	protein deglycase [EC:3.5.1.124]
K03181	0.0088561	functional core rhizobiome	chorismate--pyruvate lyase [EC:4.1.3.40]
K03185	0.0024771	functional core rhizobiome	2-octaprenyl-6-methoxyphenol hydroxylase [EC:1.14.13.-]
K03187	0.0092801	functional core rhizobiome	urease accessory protein
K03314	0.0047273	functional core rhizobiome	Na+:H+ antiporter, NhaB family
K03324	0.007654	functional core rhizobiome	phosphate:Na+ symporter
K03414	0.0095099	functional core rhizobiome	chemotaxis protein CheZ
K03415	0.0086628	taxonomic core rhizobiome	two-component system, chemotaxis family, response regulator CheV
K03430	0.0065585	functional core rhizobiome	2-aminoethylphosphonate-pyruvate transaminase [EC:2.6.1.37]
K03435	0.00712	functional core rhizobiome	LacI family transcriptional regulator, fructose operon transcriptional repressor
K03462	0.002292	functional core rhizobiome	nicotinamide phosphoribosyltransferase [EC:2.4.2.12]
K03468	0.007963	functional core rhizobiome	p-hydroxybenzoic acid efflux pump subunit AaeB
K03472	0.0037603	functional core rhizobiome	D-erythrose 4-phosphate dehydrogenase [EC:1.2.1.72]
K03516	0.0020767	taxonomic core rhizobiome	flagellar protein FlhE
K03528	0.0005246	functional core rhizobiome	cell division protein ZipA
K03535	0.0004934	taxonomic core rhizobiome	MFS transporter, ACS family, glucarate transporter
K03543	0.0055881	functional core rhizobiome	membrane fusion protein, multidrug efflux system
K03554	0.007127	functional core rhizobiome	recombination associated protein RdgC
K03557	0.0040778	functional core rhizobiome	Fis family transcriptional regulator, factor for inversion stimulation protein
K03566	0.0085774	taxonomic core rhizobiome	LysR family transcriptional regulator, glycine cleavage system transcriptional activator
K03576	0.006163	taxonomic core rhizobiome	LysR family transcriptional regulator, regulator for metE and metH
K03582	0.0037159	functional core rhizobiome	exodeoxyribonuclease V beta subunit [EC:3.1.11.5]
K03646	0.0038549	functional core rhizobiome	colicin import membrane protein
K03656	0.0005707	taxonomic core rhizobiome	ATP-dependent DNA helicase Rep [EC:3.6.4.12]
K03658	0.004758	taxonomic core rhizobiome	DNA helicase IV [EC:3.6.4.12]
K03669	0.0090925	functional core rhizobiome	membrane glycosyltransferase [EC:2.4.1.-]
K03670	0.0080982	functional core rhizobiome	periplasmic glucans biosynthesis protein
K03673	0.0011958	functional core rhizobiome	thiol:disulfide interchange protein DsbA
K03683	0.0037306	taxonomic core rhizobiome	ribonuclease T [EC:3.1.13.-]
K03760	0.0020782	functional core rhizobiome	lipid A ethanolaminephosphotransferase [EC:2.7.8.-]
K03761	0.0059346	taxonomic core rhizobiome	MFS transporter, MHS family, alpha-ketoglutarate permease
K03777	0.0023624	functional core rhizobiome	D-lactate dehydrogenase [EC:1.1.1.28]
K03781	0.0061293	functional core rhizobiome	catalase [EC:1.11.1.6]
K03791	0.008435	functional core rhizobiome	putative chitinase
K03837	0.0057867	taxonomic core rhizobiome	serine transporter
K04752	0.0054063	functional core rhizobiome	nitrogen regulatory protein P-II 2
K04754	0.0079471	functional core rhizobiome	phospholipid-binding lipoprotein MlaA
K04781	0.0048084	functional core rhizobiome	salicylate synthetase [EC:5.4.4.2 4.2.99.21]
K04783	0.0034309	functional core rhizobiome	yersiniabactin salicyl-AMP ligase [EC:6.3.2.-]
K04957	0.0011858	functional core rhizobiome	hyperpolarization activated cyclic nucleotide-gated potassium channel 4
K04958	0.0036053	functional core rhizobiome	inositol 1,4,5-triphosphate receptor type 1
K05051	0.0099344	functional core rhizobiome	trace amine associated receptor
K05088	0.0084584	functional core rhizobiome	proto-oncogene tyrosine-protein kinase ROS [EC:2.7.10.1]
K05278	0.0072928	functional core rhizobiome	flavonol synthase [EC:1.14.11.23]
K05290	0.0064776	functional core rhizobiome	phosphatidylinositol glycan, class K [EC:2.6.-.-]
K05367	0.0033393	functional core rhizobiome	penicillin-binding protein 1C [EC:2.4.1.-]
K05372	0.006142	taxonomic core rhizobiome	AraC family transcriptional regulator
K05499	0.0097503	functional core rhizobiome	LacI family transcriptional regulator, repressor for deo operon, udp, cdd, tsx, nupC, and nupG
K05517	0.0006354	functional core rhizobiome	nucleoside-specific channel-forming protein
K05523	0.0015089	functional core rhizobiome	molecular chaperone Hsp31 and glyoxalase 3 [EC:4.2.1.130]
K05526	0.0071357	functional core rhizobiome	succinylglutamate desuccinylase [EC:3.5.1.96]
K05527	0.0091175	functional core rhizobiome	BolA family transcriptional regulator, general stress-responsive regulator
K05528	0.0025667	functional core rhizobiome	alpha 1,6-mannosyltransferase [EC:2.4.1.232]
K05550	0.0004751	functional core rhizobiome	benzoate/toluate 1,2-dioxygenase subunit beta [EC:1.14.12.10 1.14.12.-]
K05784	0.0065797	functional core rhizobiome	benzoate/toluate 1,2-dioxygenase reductase component [EC:1.18.1.-]
K05786	0.0074341	functional core rhizobiome	chloramphenicol-sensitive protein RarD
K05787	0.0087784	functional core rhizobiome	DNA-binding protein HU-alpha
K05789	0.0017671	functional core rhizobiome	chain length determinant protein (polysaccharide antigen chain regulator)
K06169	0.0085593	taxonomic core rhizobiome	tRNA-(ms[2]io[6]A)-hydroxylase [EC:1.-.-.-]
K06175	0.0097292	taxonomic core rhizobiome	tRNA pseudouridine65 synthase [EC:5.4.99.26]
K06184	0.0084808	taxonomic core rhizobiome	ATP-binding cassette, subfamily F, member 1
K06186	0.0053845	taxonomic core rhizobiome	outer membrane protein assembly factor BamE
K06190	0.0092869	taxonomic core rhizobiome	intracellular septation protein
K06858	0.002293	functional core rhizobiome	vitamin B12 transport system substrate-binding protein
K07343	0.0011509	functional core rhizobiome	DNA transformation protein and related proteins
K07344	0.0057201	functional core rhizobiome	type IV secretion system protein TrbL
K07345	0.0087493	functional core rhizobiome	major type 1 subunit fimbrin (pilin)
K07395	0.0085713	functional core rhizobiome	putative proteasome-type protease
K07401	0.003327	functional core rhizobiome	selenoprotein W-related protein
K07422	0.0001583	functional core rhizobiome	cytochrome P450 family 2 subfamily U polypeptide 1
K07453	0.0056982	functional core rhizobiome	putative restriction endonuclease
K07455	0.0017099	functional core rhizobiome	recombination protein RecT
K07459	0.0096574	functional core rhizobiome	putative ATP-dependent endonuclease of the OLD family
K07467	8.37e-05	functional core rhizobiome	phage replication initiation protein
K07473	0.0014187	functional core rhizobiome	DNA-damage-inducible protein J
K07474	0.0095941	functional core rhizobiome	phage terminase small subunit
K07506	0.0006041	functional core rhizobiome	AraC family transcriptional regulator
K07516	0.0016495	functional core rhizobiome	3-hydroxyacyl-CoA dehydrogenase [EC:1.1.1.35]
K07518	0.0051957	functional core rhizobiome	hydroxybutyrate-dimer hydrolase [EC:3.1.1.22]
K08348	0.0080708	functional core rhizobiome	formate dehydrogenase-N, alpha subunit [EC:1.1.5.6]
K08368	0.0028916	taxonomic core rhizobiome	MFS transporter, putative metabolite transport protein
K08399	0.0086711	functional core rhizobiome	leucine-rich repeat-containing G protein-coupled receptor 6
K08728	0.0098487	functional core rhizobiome	nucleoside deoxyribosyltransferase [EC:2.4.2.6]
K08746	0.0046911	functional core rhizobiome	solute carrier family 27 (fatty acid transporter), member 2 [EC:6.2.1.- 6.2.1.3]
K08789	5.6e-05	functional core rhizobiome	microtubule-associated serine/threonine kinase [EC:2.7.11.1]
K08796	0.0050603	functional core rhizobiome	BR serine/threonine kinase [EC:2.7.11.1]
K08821	0.0002034	functional core rhizobiome	cyclin-dependent kinase 14 [EC:2.7.11.22]
K10003	0.0049308	functional core rhizobiome	glutamate/aspartate transport system permease protein
K10009	0.0098243	functional core rhizobiome	cystine transport system permease protein
K10013	0.0025499	functional core rhizobiome	lysine/arginine/ornithine transport system substrate-binding protein
K10014	0.0063896	functional core rhizobiome	histidine transport system substrate-binding protein
K10277	0.0061614	functional core rhizobiome	lysine-specific demethylase 8 [EC:1.14.11.27]
K10414	0.0051614	functional core rhizobiome	dynein heavy chain 2, cytosolic
K10421	0.0056411	functional core rhizobiome	CAP-Gly domain-containing linker protein 1
K10620	0.0053818	functional core rhizobiome	2,3-dihydroxy-2,3-dihydro-p-cumate dehydrogenase [EC:1.3.1.58]
K10626	0.0070941	functional core rhizobiome	E3 ubiquitin-protein ligase UBR2 [EC:2.3.2.27]
K10676	0.0056203	functional core rhizobiome	2,4-dichlorophenol 6-monooxygenase [EC:1.14.13.20]
K10677	0.001202	functional core rhizobiome	inulin fructotransferase (DFA-I-forming) [EC:4.2.2.17]
K10814	0.006789	functional core rhizobiome	hydrogen cyanide synthase HcnA [EC:1.4.99.5]
K10822	0.0062553	functional core rhizobiome	nonpolar-amino-acid-transporting ATPase [EC:3.6.3.22]
K11017	0.0055157	functional core rhizobiome	hemolysin activation/secretion protein
K11066	0.0023353	functional core rhizobiome	N-acetylmuramoyl-L-alanine amidase [EC:3.5.1.28]
K11149	0.0062135	functional core rhizobiome	dehydrogenase/reductase SDR family member 9 [EC:1.1.-.-]
K11159	0.0064543	functional core rhizobiome	carotenoid cleavage dioxygenase
K11189	0.0076824	functional core rhizobiome	phosphocarrier protein
K11249	0.0054984	functional core rhizobiome	cysteine/O-acetylserine efflux protein
K11250	0.0083262	functional core rhizobiome	leucine efflux protein
K11258	0.0011965	functional core rhizobiome	acetolactate synthase II small subunit [EC:2.2.1.6]
K11275	0.0042544	functional core rhizobiome	histone H1/5
K11311	1.12e-05	functional core rhizobiome	anthranilate 1,2-dioxygenase reductase component [EC:1.18.1.-]
K11324	0.0009718	taxonomic core rhizobiome	DNA methyltransferase 1-associated protein 1
K11605	0.0058978	functional core rhizobiome	manganese/iron transport system permease protein
K11616	0.0034387	functional core rhizobiome	malate:Na+ symporter
K11699	0.0006577	taxonomic core rhizobiome	RNA-dependent RNA polymerase [EC:2.7.7.48]
K11702	0.0093047	functional core rhizobiome	beta-1,2-xylosyltransferase [EC:2.4.2.-]
K11712	0.0020187	taxonomic core rhizobiome	two-component system, LuxR family, response regulator DctR
K11719	0.0067399	functional core rhizobiome	lipopolysaccharide export system protein LptC
K11729	0.0056219	functional core rhizobiome	acyl-CoA dehydrogenase family member 10
K11732	0.0053613	functional core rhizobiome	phenylalanine-specific permease
K11733	0.0006969	functional core rhizobiome	lysine-specific permease
K11734	0.0013717	functional core rhizobiome	aromatic amino acid transport protein AroP
K11737	0.0015213	functional core rhizobiome	D-serine/D-alanine/glycine transporter
K11943	0.004953	functional core rhizobiome	PAH dioxygenase large subunit [EC:1.13.11.-]
K11960	0.0035066	functional core rhizobiome	urea transport system permease protein
K13619	0.0091903	functional core rhizobiome	phospholipase DDHD1 [EC:3.1.1.-]
K13623	0.0054555	functional core rhizobiome	S-adenosylmethionine-diacylgycerolhomoserine-N-methlytransferase
K13791	0.0092335	functional core rhizobiome	invasion plasmid antigen
K13794	0.0034122	taxonomic core rhizobiome	LysR family transcriptional regulator, regulatory protein for tcuABC
K14287	0.0093054	functional core rhizobiome	methionine transaminase [EC:2.6.1.88]
K14540	0.0052662	functional core rhizobiome	ribosome biogenesis GTPase A
K14581	0.0058583	functional core rhizobiome	naphthalene 1,2-dioxygenase ferredoxin reductase component [EC:1.18.1.7]
K14630	0.0095445	taxonomic core rhizobiome	two-component flavin-dependent monooxygenase [EC:1.14.14.-]
K14640	0.0078158	functional core rhizobiome	solute carrier family 20 (sodium-dependent phosphate transporter)
K14651	0.0025861	functional core rhizobiome	transcription initiation factor TFIID subunit 15
K14657	0.0015333	functional core rhizobiome	LysR family transcriptional regulator, nod-box dependent transcriptional activator
K14682	0.0030904	functional core rhizobiome	amino-acid N-acetyltransferase [EC:2.3.1.1]
K14685	0.0077503	functional core rhizobiome	solute carrier family 40 (iron-regulated transporter), member 1
K15577	0.0049118	functional core rhizobiome	nitrate/nitrite transport system permease protein
K15578	0.0071321	functional core rhizobiome	nitrate/nitrite transport system ATP-binding protein [EC:3.6.3.-]
K15584	0.0025176	functional core rhizobiome	nickel transport system substrate-binding protein
K15585	0.0068772	functional core rhizobiome	nickel transport system permease protein
K15670	0.0068946	functional core rhizobiome	rifamycin polyketide synthase modules 1, 2 and 3
K15679	0.0060178	functional core rhizobiome	rhizoxin biosynthesis, polyketide synthase RhiF
K15721	0.0040625	functional core rhizobiome	pesticin/yersiniabactin receptor
K15723	0.004215	functional core rhizobiome	SecY interacting protein Syd
K15724	6.23e-05	functional core rhizobiome	iron-sulfur cluster insertion protein
K15726	0.009575	functional core rhizobiome	cobalt-zinc-cadmium resistance protein CzcA
K15746	0.0099373	functional core rhizobiome	beta-carotene 3-hydroxylase [EC:1.14.13.129]
K15755	0.0071951	functional core rhizobiome	2'-aminobiphenyl-2,3-diol 1,2-dioxygenase, large subunit [EC:1.13.11.-]
K15773	0.0083441	functional core rhizobiome	HTH-type transcriptional regulator / antitoxin HipB
K15782	0.0065368	functional core rhizobiome	Lrp/AsnC family transcriptional regulator, regulator of ectoine-degradation genes
K15784	0.0001085	functional core rhizobiome	N-alpha-acetyl-L-2,4-diaminobutyrate deacetylase [EC:3.5.1.-]
K15785	0.0016655	functional core rhizobiome	L-2,4-diaminobutyrate transaminase [EC:2.6.1.76]
K15786	0.0069441	functional core rhizobiome	aspartate-semialdehyde dehydrogenase [EC:1.2.1.-]
K15790	0.0004083	functional core rhizobiome	nitrogen fixation protein NifQ
K15827	0.0047069	functional core rhizobiome	formate hydrogenlyase subunit 2
K16011	0.0059822	functional core rhizobiome	mannose-1-phosphate guanylyltransferase / mannose-6-phosphate isomerase [EC:2.7.7.13 5.3.1.8]
K16074	0.004446	functional core rhizobiome	zinc transporter
K16077	0.0003002	functional core rhizobiome	sucrose porin
K16081	0.0066433	functional core rhizobiome	alginate production protein
K16270	0.0016533	functional core rhizobiome	3-methylcatechol 2,3-dioxygenase [EC:1.13.11.-]
K16299	0.0046903	taxonomic core rhizobiome	ATP-binding cassette, subfamily C, bacterial EexD
K16300	0.0005093	functional core rhizobiome	membrane fusion protein, epimerase transport system
K16304	0.0031653	functional core rhizobiome	p-cumate 2,3-dioxygenase ferredoxin component
K16345	0.0020727	functional core rhizobiome	xanthine permease XanP
K16552	0.0010678	functional core rhizobiome	polysaccharide biosynthesis/export protein ExoF
K17226	0.0060615	functional core rhizobiome	sulfur-oxidizing protein SoxY
K17242	0.0041497	functional core rhizobiome	alpha-1,4-digalacturonate transport system permease protein
K17681	0.0065905	taxonomic core rhizobiome	ATPase family AAA domain-containing protein 3A/B
K17725	0.0088844	functional core rhizobiome	sulfur dioxygenase [EC:1.13.11.18]
K17736	0.0092302	functional core rhizobiome	AraC family transcriptional regulator, carnitine catabolism transcriptional activator
K17737	0.0036883	functional core rhizobiome	LysR family transcriptional regulator, carnitine catabolism transcriptional activator
K17754	0.0032212	functional core rhizobiome	cyclopentanol dehydrogenase [EC:1.1.1.163]
K17758	0.0076136	functional core rhizobiome	ADP-dependent NAD(P)H-hydrate dehydratase [EC:4.2.1.136]
K17850	0.0088764	functional core rhizobiome	LysR family transcriptional regulator, regulator of gene expression of beta-lactamase
K17908	0.0093908	functional core rhizobiome	autophagy-related protein 18
K17914	0.0046017	functional core rhizobiome	kinesin family member 13
K17938	0.0024759	functional core rhizobiome	peptide/bleomycin uptake transporter
K17940	0.0018098	functional core rhizobiome	2-heptyl-3-hydroxy-4(1H)-quinolone synthase [EC:1.14.13.182]
K17953	0.0041031	functional core rhizobiome	cytochrome P450 family 31 subfamily A
K17955	0.0097739	functional core rhizobiome	cytochrome P450 family 33
K17989	0.0059705	taxonomic core rhizobiome	L-serine/L-threonine ammonia-lyase [EC:4.3.1.17 4.3.1.19]
K18009	0.0049901	functional core rhizobiome	meso-butanediol dehydrogenase / (S,S)-butanediol dehydrogenase / diacetyl reductase [EC:1.1.1.- 1.1.1.76 1.1.1.304]
K18013	0.0010416	functional core rhizobiome	3-keto-5-aminohexanoate cleavage enzyme [EC:2.3.1.247]
K18028	0.0089023	functional core rhizobiome	2,5-dihydroxypyridine 5,6-dioxygenase [EC:1.13.11.9]
K18068	0.004705	functional core rhizobiome	phthalate 4,5-dioxygenase [EC:1.14.12.7]
K18373	0.0080699	functional core rhizobiome	type III secretion protein HrpB1
K18377	0.0058772	functional core rhizobiome	lysozyme-related protein Hpa2
K18380	0.0019655	taxonomic core rhizobiome	type III secretion control protein HpaB
K18381	0.0088551	taxonomic core rhizobiome	type III secretion control protein HpaP
K18383	0.0005453	functional core rhizobiome	trans-feruloyl-CoA hydratase / vanillin synthase [EC:4.2.1.101 4.1.2.41]
K18609	0.0021163	functional core rhizobiome	pyridoxal 4-dehydrogenase [EC:1.1.1.107]
K18661	0.0069394	functional core rhizobiome	malonyl-CoA/methylmalonyl-CoA synthetase [EC:6.2.1.-]
K18691	0.0018189	functional core rhizobiome	membrane-bound lytic murein transglycosylase F [EC:4.2.2.-]
K18697	0.0082131	functional core rhizobiome	phosphatidylglycerophosphatase C [EC:3.1.3.27]
K18853	0.0010117	functional core rhizobiome	dihydromethanopterin reductase (acceptor) [EC:1.5.99.15]
K18905	0.0039868	functional core rhizobiome	TetR/AcrR family transcriptional regulator, repressor of the ameABC operon
K18907	0.0085041	functional core rhizobiome	GntR family transcriptional regulator, regulator for abcA and norABC
K19215	0.0066836	functional core rhizobiome	beta-lactamase class C ACT/MIR [EC:3.5.2.6]
K19231	0.0075138	functional core rhizobiome	fibronectin-binding autotransporter adhesin
K19232	0.0016489	functional core rhizobiome	hyaluronate-binding autotransporter adhesin
K19239	0.0012179	taxonomic core rhizobiome	predicted membrane protein
K19292	0.0048252	functional core rhizobiome	alginate biosynthesis protein AlgK
K19333	0.0022993	functional core rhizobiome	IclR family transcriptional regulator, KDG regulon repressor
K19335	1.9e-06	functional core rhizobiome	TetR/AcrR family transcriptional regulator, repressor for divergent bdcA
K19337	0.0069657	functional core rhizobiome	RpiR family transcriptional regulator, carbohydrate utilization regulator
K19338	0.0037866	taxonomic core rhizobiome	LysR family transcriptional regulator, nitrogen assimilation regulatory protein
K19339	0.0077831	functional core rhizobiome	NosR/NirI family transcriptional regulator, nitrous oxide reductase regulator
K19562	0.001955	functional core rhizobiome	bifunctional dethiobiotin synthetase / adenosylmethionine---8-amino-7-oxononanoate aminotransferase [EC:6.3.3.3 2.6.1.62]
K19609	0.0054501	taxonomic core rhizobiome	two-component system, OmpR family, sensor histidine kinase PfeS [EC:2.7.13.3]
K19610	0.0007814	functional core rhizobiome	two-component system, OmpR family, response regulator PfeR
K19618	0.0053765	taxonomic core rhizobiome	LysR family transcriptional regulator, activator of insecticidal toxin
K19622	0.0015198	functional core rhizobiome	two-component system, response regulator PhcR
K19624	0.004909	taxonomic core rhizobiome	LysR family transcriptional regulator, virulence genes transcriptional regulator
K19645	0.0063859	functional core rhizobiome	dihydrofolate reductase (trimethoprim resistance protein) [EC:1.5.1.3]
K19678	0.0026733	functional core rhizobiome	intraflagellar transport protein 80
K19683	0.0080143	functional core rhizobiome	tetratricopeptide repeat protein 30
K19696	0.0091572	functional core rhizobiome	5'-methylthioinosine phosphorylase [EC:2.4.2.44]

## Sheet: Citrus #1
KO	p-value	Type of core rhizobiome	Description
K00180	0.0002392	functional core rhizobiome	indolepyruvate ferredoxin oxidoreductase, beta subunit [EC:1.2.7.8]
K00209	1.2e-06	functional core rhizobiome	enoyl-[acyl-carrier protein] reductase / trans-2-enoyl-CoA reductase (NAD+) [EC:1.3.1.9 1.3.1.44]
K00219	5.6e-05	functional core rhizobiome	2,4-dienoyl-CoA reductase (NADPH2) [EC:1.3.1.34]
K00220	4.72e-05	functional core rhizobiome	cyclohexadieny/prephenate dehydrogenase [EC:1.3.1.43 1.3.1.12]
K00432	1.81e-05	taxonomic core rhizobiome	glutathione peroxidase [EC:1.11.1.9]
K00446	2.58e-05	functional core rhizobiome	catechol 2,3-dioxygenase [EC:1.13.11.2]
K00459	5.27e-05	functional core rhizobiome	nitronate monooxygenase [EC:1.13.12.16]
K00462	5.5e-05	functional core rhizobiome	biphenyl-2,3-diol 1,2-dioxygenase [EC:1.13.11.39]
K00471	1.25e-05	functional core rhizobiome	gamma-butyrobetaine dioxygenase [EC:1.14.11.1]
K00479	3e-05	functional core rhizobiome	glycine betaine catabolism A
K00499	4.14e-05	functional core rhizobiome	choline monooxygenase [EC:1.14.15.7]
K01682	1.37e-05	functional core rhizobiome	aconitate hydratase 2 / 2-methylisocitrate dehydratase [EC:4.2.1.3 4.2.1.99]
K01690	8.8e-06	functional core rhizobiome	phosphogluconate dehydratase [EC:4.2.1.12]
K01707	1.56e-05	functional core rhizobiome	5-dehydro-4-deoxyglucarate dehydratase [EC:4.2.1.41]
K01752	5.57e-05	functional core rhizobiome	L-serine dehydratase [EC:4.3.1.17]
K01753	1.93e-05	functional core rhizobiome	D-serine dehydratase [EC:4.3.1.18]
K01792	3.61e-05	functional core rhizobiome	glucose-6-phosphate 1-epimerase [EC:5.1.3.15]
K01796	5.75e-05	functional core rhizobiome	alpha-methylacyl-CoA racemase [EC:5.1.99.4]
K01800	3.36e-05	functional core rhizobiome	maleylacetoacetate isomerase [EC:5.2.1.2]
K01919	5.74e-05	functional core rhizobiome	glutamate--cysteine ligase [EC:6.3.2.2]
K01920	5.39e-05	functional core rhizobiome	glutathione synthase [EC:6.3.2.3]
K01935	5.65e-05	functional core rhizobiome	dethiobiotin synthetase [EC:6.3.3.3]
K01941	7.4e-06	functional core rhizobiome	urea carboxylase [EC:6.3.4.6]
K01958	5.5e-05	functional core rhizobiome	pyruvate carboxylase [EC:6.4.1.1]
K02073	5.33e-05	functional core rhizobiome	D-methionine transport system substrate-binding protein
K02099	3.82e-05	functional core rhizobiome	AraC family transcriptional regulator, arabinose operon regulatory protein
K02192	3.68e-05	functional core rhizobiome	bacterioferritin-associated ferredoxin
K02204	2.52e-05	functional core rhizobiome	homoserine kinase type II [EC:2.7.1.39]
K02225	5.48e-05	functional core rhizobiome	cobalamin biosynthetic protein CobC
K02227	3.81e-05	functional core rhizobiome	adenosylcobinamide-phosphate synthase [EC:6.3.1.10]
K02234	1.04e-05	functional core rhizobiome	cobalamin biosynthesis protein CobW
K02258	3.67e-05	taxonomic core rhizobiome	cytochrome c oxidase assembly protein subunit 11
K02278	5e-06	functional core rhizobiome	prepilin peptidase CpaA [EC:3.4.23.43]
K02280	1.78e-05	functional core rhizobiome	pilus assembly protein CpaC
K02294	1.5e-06	functional core rhizobiome	beta-carotene hydroxylase [EC:1.14.13.-]
K02297	6.9e-06	functional core rhizobiome	cytochrome o ubiquinol oxidase subunit II [EC:1.10.3.10]
K02391	3.33e-05	taxonomic core rhizobiome	flagellar basal-body rod protein FlgF
K02393	4.42e-05	taxonomic core rhizobiome	flagellar L-ring protein precursor FlgH
K02394	1.09e-05	taxonomic core rhizobiome	flagellar P-ring protein precursor FlgI
K02468	4.02e-05	functional core rhizobiome	DeoR family transcriptional regulator, glucitol operon repressor
K02471	4.61e-05	functional core rhizobiome	putative ATP-binding cassette transporter
K02474	1.33e-05	taxonomic core rhizobiome	UDP-N-acetyl-D-galactosamine dehydrogenase [EC:1.1.1.-]
K02487	5.47e-05	taxonomic core rhizobiome	type IV pili sensor histidine kinase and response regulator
K02494	2.84e-05	taxonomic core rhizobiome	outer membrane lipoprotein LolB
K02508	3.2e-06	functional core rhizobiome	AraC family transcriptional regulator, 4-hydroxyphenylacetate 3-monooxygenase operon regulatory protein
K02509	1.4e-05	functional core rhizobiome	2-oxo-hept-3-ene-1,7-dioate hydratase [EC:4.2.1.-]
K02521	5.74e-05	functional core rhizobiome	LysR family transcriptional regulator, positive regulator for ilvC
K02525	3.23e-05	functional core rhizobiome	LacI family transcriptional regulator, kdg operon repressor
K02526	2.32e-05	functional core rhizobiome	2-keto-3-deoxygluconate permease
K02532	3.67e-05	functional core rhizobiome	MFS transporter, OHS family, lactose permease
K02538	3.7e-06	functional core rhizobiome	activator of the mannose operon, transcriptional antiterminator
K02540	2.61e-05	functional core rhizobiome	DNA replication licensing factor MCM2 [EC:3.6.4.12]
K02672	4.94e-05	taxonomic core rhizobiome	type IV pilus assembly protein PilW
K02673	5.4e-05	taxonomic core rhizobiome	type IV pilus assembly protein PilX
K02674	1.8e-06	functional core rhizobiome	type IV pilus assembly protein PilY1
K02686	2.02e-05	functional core rhizobiome	primosomal replication protein N
K02688	3.17e-05	functional core rhizobiome	transcriptional regulator, propionate catabolism operon regulatory protein
K02742	1.73e-05	functional core rhizobiome	SprT protein
K03117	3.47e-05	functional core rhizobiome	sec-independent protein translocase protein TatB
K03119	2.04e-05	functional core rhizobiome	taurine dioxygenase [EC:1.14.11.17]
K03120	5.1e-05	functional core rhizobiome	transcription initiation factor TFIID TATA-box-binding protein
K03201	5e-06	taxonomic core rhizobiome	type IV secretion system protein VirB6
K03205	3.78e-05	taxonomic core rhizobiome	type IV secretion system protein VirD4
K03292	3.69e-05	functional core rhizobiome	glycoside/pentoside/hexuronide:cation symporter, GPH family
K03311	4.31e-05	functional core rhizobiome	branched-chain amino acid:cation transporter, LIVCS family
K03314	4.58e-05	functional core rhizobiome	Na+:H+ antiporter, NhaB family
K03324	4.03e-05	functional core rhizobiome	phosphate:Na+ symporter
K03381	5.02e-05	functional core rhizobiome	catechol 1,2-dioxygenase [EC:1.13.11.1]
K03382	1.27e-05	functional core rhizobiome	hydroxydechloroatrazine ethylaminohydrolase [EC:3.5.4.43]
K03387	3.6e-06	functional core rhizobiome	alkyl hydroperoxide reductase subunit F [EC:1.6.4.-]
K03396	4.63e-05	functional core rhizobiome	S-(hydroxymethyl)glutathione synthase [EC:4.4.1.22]
K03400	3.38e-05	functional core rhizobiome	long-chain-fatty-acyl-CoA reductase [EC:1.2.1.50]
K03406	2.16e-05	functional core rhizobiome	methyl-accepting chemotaxis protein
K03472	4.17e-05	functional core rhizobiome	D-erythrose 4-phosphate dehydrogenase [EC:1.2.1.72]
K03473	4.12e-05	functional core rhizobiome	erythronate-4-phosphate dehydrogenase [EC:1.1.1.290]
K03543	2.38e-05	functional core rhizobiome	membrane fusion protein, multidrug efflux system
K03554	1.75e-05	functional core rhizobiome	recombination associated protein RdgC
K03557	1.37e-05	functional core rhizobiome	Fis family transcriptional regulator, factor for inversion stimulation protein
K03561	2.77e-05	functional core rhizobiome	biopolymer transport protein ExbB
K03566	5.57e-05	functional core rhizobiome	LysR family transcriptional regulator, glycine cleavage system transcriptional activator
K03576	2.1e-06	functional core rhizobiome	LysR family transcriptional regulator, regulator for metE and metH
K03582	1.7e-06	functional core rhizobiome	exodeoxyribonuclease V beta subunit [EC:3.1.11.5]
K03586	8.3e-06	taxonomic core rhizobiome	cell division protein FtsL
K03782	4.82e-05	functional core rhizobiome	catalase-peroxidase [EC:1.11.1.21]
K03894	1.58e-05	functional core rhizobiome	N2-citryl-N6-acetyl-N6-hydroxylysine synthase [EC:6.3.2.38]
K03895	1.94e-05	functional core rhizobiome	aerobactin synthase [EC:6.3.2.39]
K03896	6.7e-06	functional core rhizobiome	acetyl CoA:N6-hydroxylysine acetyl transferase [EC:2.3.1.102]
K03909	3.7e-06	functional core rhizobiome	tissue factor pathway inhibitor
K03919	3.66e-05	functional core rhizobiome	DNA oxidative demethylase [EC:1.14.11.33]
K03923	3.97e-05	functional core rhizobiome	modulator of drug activity B
K04058	1.49e-05	functional core rhizobiome	type III secretion protein W
K04755	3.93e-05	functional core rhizobiome	ferredoxin, 2Fe-2S
K04758	4.39e-05	functional core rhizobiome	ferrous iron transport protein A
K05330	3.22e-05	functional core rhizobiome	potassium inwardly-rectifying channel subfamily J, other
K05564	3.14e-05	taxonomic core rhizobiome	multicomponent K+:H+ antiporter subunit G
K05590	4.01e-05	taxonomic core rhizobiome	ATP-dependent RNA helicase SrmB [EC:3.6.4.13]
K05591	1.51e-05	taxonomic core rhizobiome	ATP-independent RNA helicase DbpA [EC:3.6.4.13]
K05666	1.7e-05	taxonomic core rhizobiome	ATP-binding cassette, subfamily C (CFTR/MRP), member 2
K05685	4.22e-05	functional core rhizobiome	macrolide transport system ATP-binding/permease protein [EC:3.6.3.-]
K05712	3.31e-05	functional core rhizobiome	3-(3-hydroxy-phenyl)propionate hydroxylase [EC:1.14.13.127]
K05713	5.51e-05	functional core rhizobiome	2,3-dihydroxyphenylpropionate 1,2-dioxygenase [EC:1.13.11.16]
K05725	2.14e-05	functional core rhizobiome	focal adhesion kinase 1 [EC:2.7.10.2]
K05774	5.6e-05	functional core rhizobiome	ribose 1,5-bisphosphokinase [EC:2.7.4.23]
K05780	5.7e-06	functional core rhizobiome	alpha-D-ribose 1-methylphosphonate 5-triphosphate synthase subunit PhnL [EC:2.7.8.37]
K05781	1.77e-05	taxonomic core rhizobiome	putative phosphonate transport system ATP-binding protein
K05782	4.74e-05	functional core rhizobiome	benzoate membrane transport protein
K05783	5.23e-05	functional core rhizobiome	dihydroxycyclohexadiene carboxylate dehydrogenase [EC:1.3.1.25 1.3.1.-]
K06447	1.75e-05	functional core rhizobiome	succinylglutamic semialdehyde dehydrogenase [EC:1.2.1.71]
K06596	5.42e-05	taxonomic core rhizobiome	chemosensory pili system protein ChpA (sensor histidine kinase/response regulator)
K06718	4.25e-05	functional core rhizobiome	L-2,4-diaminobutyric acid acetyltransferase [EC:2.3.1.178]
K06726	2.6e-06	functional core rhizobiome	D-ribose pyranase [EC:5.4.99.62]
K06895	5.31e-05	functional core rhizobiome	L-lysine exporter family protein LysE/ArgO
K06899	1.9e-06	functional core rhizobiome	nucleoid-associated protein
K06914	3.7e-06	functional core rhizobiome	tyramine---L-glutamate ligase [EC:6.3.4.24]
K07046	2e-07	functional core rhizobiome	L-fuconolactonase [EC:3.1.1.-]
K07070	2.01e-05	taxonomic core rhizobiome	uncharacterized protein
K07084	1.1e-06	functional core rhizobiome	putative amino acid transporter
K07191	1.57e-05	functional core rhizobiome	MFS transporter, SP family, solute carrier family 2 (facilitated glucose transporter), member 4
K07204	4.53e-05	functional core rhizobiome	regulatory associated protein of mTOR
K07215	2.6e-06	functional core rhizobiome	heme oxygenase (biliverdin-IX-beta and delta-forming) [EC:1.14.99.58]
K07232	4.46e-05	functional core rhizobiome	glutathione-specific gamma-glutamylcyclotransferase [EC:4.3.2.7]
K07233	4.39e-05	functional core rhizobiome	copper resistance protein B
K07308	1.2e-05	functional core rhizobiome	anaerobic dimethyl sulfoxide reductase subunit C (DMSO reductase anchor subunit)
K07320	5.78e-05	functional core rhizobiome	ribosomal protein L3 glutamine methyltransferase [EC:2.1.1.298]
K07326	4.01e-05	functional core rhizobiome	hemolysin activation/secretion protein
K07343	2.59e-05	functional core rhizobiome	DNA transformation protein and related proteins
K07344	2.47e-05	taxonomic core rhizobiome	type IV secretion system protein TrbL
K07345	3.07e-05	taxonomic core rhizobiome	major type 1 subunit fimbrin (pilin)
K07346	6.3e-06	functional core rhizobiome	fimbrial chaperone protein
K07347	1.07e-05	functional core rhizobiome	outer membrane usher protein
K07350	5.71e-05	functional core rhizobiome	minor fimbrial subunit
K07459	2.19e-05	functional core rhizobiome	putative ATP-dependent endonuclease of the OLD family
K07467	4.75e-05	functional core rhizobiome	phage replication initiation protein
K07473	9.6e-06	functional core rhizobiome	DNA-damage-inducible protein J
K07474	2.21e-05	functional core rhizobiome	phage terminase small subunit
K07506	1.4e-06	functional core rhizobiome	AraC family transcriptional regulator
K07639	2.24e-05	taxonomic core rhizobiome	two-component system, OmpR family, sensor histidine kinase RstB [EC:2.7.13.3]
K07641	1.21e-05	taxonomic core rhizobiome	two-component system, OmpR family, sensor histidine kinase CreC [EC:2.7.13.3]
K07644	2.79e-05	taxonomic core rhizobiome	two-component system, OmpR family, heavy metal sensor histidine kinase CusS [EC:2.7.13.3]
K07774	4.27e-05	taxonomic core rhizobiome	two-component system, OmpR family, response regulator TctD
K07780	2.49e-05	functional core rhizobiome	AraC family transcriptional regulator, transcriptional regulator required for anaerobic and stationary phase induction of genes
K07782	9.9e-06	taxonomic core rhizobiome	LuxR family transcriptional regulator, quorum-sensing system regulator SdiA
K07783	1.81e-05	functional core rhizobiome	MFS transporter, OPA family, sugar phosphate sensor protein UhpC
K07791	3.96e-05	functional core rhizobiome	anaerobic C4-dicarboxylate transporter DcuA
K07810	1e-05	functional core rhizobiome	Cu(I)/Ag(I) efflux system periplasmic protein CusF
K07862	1.23e-05	functional core rhizobiome	serine/threonine transporter
K08048	3.93e-05	functional core rhizobiome	adenylate cyclase 8 [EC:4.6.1.1]
K08068	4.47e-05	functional core rhizobiome	UDP-N-acetylglucosamine 2-epimerase (hydrolysing) [EC:3.2.1.183]
K08084	1.32e-05	functional core rhizobiome	type IV fimbrial biogenesis protein FimT
K08085	5.05e-05	functional core rhizobiome	type IV fimbrial biogenesis protein FimU
K08086	5.15e-05	functional core rhizobiome	pilus assembly protein FimV
K08129	3.04e-05	functional core rhizobiome	nyctalopin
K08399	3.2e-06	functional core rhizobiome	leucine-rich repeat-containing G protein-coupled receptor 6
K08576	4.49e-05	functional core rhizobiome	calpain-7 [EC:3.4.22.-]
K08592	1.1e-06	functional core rhizobiome	sentrin-specific protease 1 [EC:3.4.22.68]
K08598	2.15e-05	functional core rhizobiome	YopJ protease family
K08610	4.35e-05	taxonomic core rhizobiome	disintegrin and metalloproteinase domain-containing protein 21 [EC:3.4.24.-]
K08649	4.8e-05	taxonomic core rhizobiome	granzyme M [EC:3.4.21.-]
K08660	4.03e-05	functional core rhizobiome	cytosolic nonspecific dipeptidase [EC:3.4.13.18]
K08682	2.66e-05	functional core rhizobiome	acyl carrier protein phosphodiesterase [EC:3.1.4.14]
K08685	5.5e-05	functional core rhizobiome	quinohemoprotein amine dehydrogenase [EC:1.4.9.1]
K08690	1.12e-05	functional core rhizobiome	cis-2,3-dihydrobiphenyl-2,3-diol dehydrogenase [EC:1.3.1.56]
K08711	3.66e-05	taxonomic core rhizobiome	ATP-binding cassette, subfamily G (WHITE), member 2, PDR
K09017	4.49e-05	functional core rhizobiome	TetR/AcrR family transcriptional regulator
K09018	3.02e-05	functional core rhizobiome	pyrimidine oxygenase [EC:1.14.99.46]
K09019	1.33e-05	functional core rhizobiome	3-hydroxypropanoate dehydrogenase [EC:1.1.1.-]
K09024	3.61e-05	functional core rhizobiome	flavin reductase [EC:1.5.1.-]
K09244	5.6e-06	functional core rhizobiome	transcriptional regulatory protein AMDR
K09246	8.4e-06	functional core rhizobiome	arginine metabolism regulation protein II
K10014	2.35e-05	functional core rhizobiome	histidine transport system substrate-binding protein
K10816	3.34e-05	taxonomic core rhizobiome	hydrogen cyanide synthase HcnC [EC:1.4.99.5]
K10822	4.69e-05	taxonomic core rhizobiome	nonpolar-amino-acid-transporting ATPase [EC:3.6.3.22]
K10831	2.43e-05	functional core rhizobiome	taurine transport system ATP-binding protein [EC:3.6.3.36]
K10834	1e-07	functional core rhizobiome	heme-transporting ATPase [EC:3.6.3.41]
K10844	1.61e-05	functional core rhizobiome	DNA excision repair protein ERCC-2 [EC:3.6.4.12]
K10854	5.22e-05	functional core rhizobiome	acetone carboxylase, alpha subunit [EC:6.4.1.6]
K10999	3.59e-05	functional core rhizobiome	cellulose synthase A [EC:2.4.1.12]
K11003	4.78e-05	functional core rhizobiome	hemolysin D
K11004	1.28e-05	taxonomic core rhizobiome	ATP-binding cassette, subfamily B, bacterial HlyB/CyaB
K11008	1.38e-05	functional core rhizobiome	cytotoxic necrotizing factor 1
K11016	3.62e-05	functional core rhizobiome	hemolysin
K11017	4.61e-05	functional core rhizobiome	hemolysin activation/secretion protein
K11066	3.24e-05	functional core rhizobiome	N-acetylmuramoyl-L-alanine amidase [EC:3.5.1.28]
K11126	3.74e-05	functional core rhizobiome	telomerase reverse transcriptase [EC:2.7.7.49]
K11147	5.32e-05	functional core rhizobiome	dehydrogenase/reductase SDR family member 4 [EC:1.1.-.-]
K11149	2.31e-05	functional core rhizobiome	dehydrogenase/reductase SDR family member 9 [EC:1.1.-.-]
K11159	6.4e-06	taxonomic core rhizobiome	carotenoid cleavage dioxygenase
K11189	1.92e-05	taxonomic core rhizobiome	phosphocarrier protein
K11605	4.7e-06	functional core rhizobiome	manganese/iron transport system permease protein
K11616	5.76e-05	functional core rhizobiome	malate:Na+ symporter
K11699	4.1e-06	functional core rhizobiome	RNA-dependent RNA polymerase [EC:2.7.7.48]
K11702	1.96e-05	functional core rhizobiome	beta-1,2-xylosyltransferase [EC:2.4.2.-]
K11712	2.3e-05	taxonomic core rhizobiome	two-component system, LuxR family, response regulator DctR
K11719	6.2e-06	functional core rhizobiome	lipopolysaccharide export system protein LptC
K11729	5.73e-05	taxonomic core rhizobiome	acyl-CoA dehydrogenase family member 10
K11730	4.62e-05	taxonomic core rhizobiome	acyl-CoA dehydrogenase family member 11
K11732	3.28e-05	functional core rhizobiome	phenylalanine-specific permease
K11733	4.24e-05	taxonomic core rhizobiome	lysine-specific permease
K11734	4e-05	taxonomic core rhizobiome	aromatic amino acid transport protein AroP
K11737	5.7e-06	functional core rhizobiome	D-serine/D-alanine/glycine transporter
K11738	2.59e-05	functional core rhizobiome	L-asparagine permease
K11739	2.55e-05	functional core rhizobiome	bacteriophage N4 adsorption protein A
K11742	3.9e-05	taxonomic core rhizobiome	spermidine export protein MdtI
K11746	5.19e-05	functional core rhizobiome	glutathione-regulated potassium-efflux system ancillary protein KefF
K11810	4.37e-05	functional core rhizobiome	MFS transporter, MCP family, solute carrier family 16 (monocarboxylic acid transporters), member 12
K11811	2.37e-05	functional core rhizobiome	arsenical resistance protein ArsH
K11838	2.7e-05	functional core rhizobiome	ubiquitin carboxyl-terminal hydrolase 7 [EC:3.4.19.12]
K11889	3.11e-05	taxonomic core rhizobiome	type VI secretion system protein ImpN [EC:2.7.11.1]
K11903	3.18e-05	taxonomic core rhizobiome	type VI secretion system secreted protein Hcp
K11904	5.08e-05	taxonomic core rhizobiome	type VI secretion system secreted protein VgrG
K11916	6.5e-06	functional core rhizobiome	serine/threonine-protein kinase Stk1 [EC:2.7.11.-]
K11935	1.22e-05	taxonomic core rhizobiome	biofilm PGA synthesis protein PgaA
K11937	4.06e-05	taxonomic core rhizobiome	biofilm PGA synthesis protein PgaD
K11943	6.7e-06	functional core rhizobiome	PAH dioxygenase large subunit [EC:1.13.11.-]
K11960	1.55e-05	functional core rhizobiome	urea transport system permease protein
K12152	2.08e-05	functional core rhizobiome	phosphatase NudJ [EC:3.6.1.-]
K12162	5.64e-05	functional core rhizobiome	ubiquitin-fold modifier 1
K12266	8.3e-06	functional core rhizobiome	anaerobic nitric oxide reductase transcription regulator
K12275	5.06e-05	functional core rhizobiome	translocation protein SEC62
K12323	3.1e-05	functional core rhizobiome	atrial natriuretic peptide receptor A [EC:4.6.1.2]
K12343	5.45e-05	functional core rhizobiome	3-oxo-5-alpha-steroid 4-dehydrogenase 1 [EC:1.3.1.22]
K12354	4.22e-05	functional core rhizobiome	ectonucleotide pyrophosphatase/phosphodiesterase family member 7 [EC:3.1.4.12]
K12368	3.81e-05	functional core rhizobiome	dipeptide transport system substrate-binding protein
K12526	2.28e-05	functional core rhizobiome	bifunctional diaminopimelate decarboxylase / aspartate kinase [EC:4.1.1.20 2.7.2.4]
K12534	4.83e-05	taxonomic core rhizobiome	membrane fusion protein, S-layer protein transport system
K12536	4.13e-05	taxonomic core rhizobiome	ATP-binding cassette, subfamily C, bacterial exporter for protease/lipase
K12537	4.99e-05	functional core rhizobiome	membrane fusion protein, protease secretion system
K12538	7e-06	functional core rhizobiome	outer membrane protein, protease secretion system
K12542	4.85e-05	functional core rhizobiome	membrane fusion protein, adhesin transport system
K12543	1.9e-05	functional core rhizobiome	outer membrane protein, adhesin transport system
K12548	2.46e-05	taxonomic core rhizobiome	autoaggregation protein RapA/B/C
K12549	4.79e-05	functional core rhizobiome	surface adhesion protein
K12582	3.17e-05	functional core rhizobiome	dTDP-N-acetylfucosamine:lipid II N-acetylfucosaminyltransferase [EC:2.4.1.325]
K12585	2.4e-05	functional core rhizobiome	exosome complex exonuclease DIS3/RRP44 [EC:3.1.13.-]
K12617	2.71e-05	functional core rhizobiome	DNA topoisomerase 2-associated protein PAT1
K12658	5.31e-05	functional core rhizobiome	4-hydroxyproline epimerase [EC:5.1.1.8]
K12678	1.1e-06	functional core rhizobiome	autotransporter family porin
K12681	2.67e-05	functional core rhizobiome	pertactin
K12683	4.06e-05	functional core rhizobiome	serum resistance protein
K12685	1.4e-05	functional core rhizobiome	subtilase-type serine protease [EC:3.4.21.-]
K12686	5.56e-05	functional core rhizobiome	outer membrane lipase/esterase
K12767	4.78e-05	functional core rhizobiome	serine/threonine-protein kinase RIM15 [EC:2.7.11.1]
K12796	1.07e-05	functional core rhizobiome	erbb2-interacting protein
K12800	2.33e-05	functional core rhizobiome	NACHT, LRR and PYD domains-containing protein 3
K12840	3.87e-05	functional core rhizobiome	splicing factor 45
K12860	2.3e-06	taxonomic core rhizobiome	pre-mRNA-splicing factor CDC5/CEF1
K12891	1.14e-05	functional core rhizobiome	splicing factor, arginine/serine-rich 2
K12991	2.57e-05	functional core rhizobiome	rhamnosyltransferase [EC:2.4.1.-]
K12993	3.07e-05	functional core rhizobiome	alpha-1,2-rhamnosyltransferase [EC:2.4.1.-]
K13007	3.4e-05	functional core rhizobiome	Fuc2NAc and GlcNAc transferase [EC:2.4.1.-]
K13021	6.7e-06	functional core rhizobiome	MFS transporter, ACS family, tartrate transporter
K13028	4.02e-05	functional core rhizobiome	aldoxime dehydratase [EC:4.99.1.5]
K13041	1.49e-05	taxonomic core rhizobiome	two-component system, LuxR family, response regulator TtrR
K13486	5.67e-05	functional core rhizobiome	chemotaxis protein methyltransferase WspC
K13487	9.1e-06	functional core rhizobiome	methyl-accepting chemotaxis protein WspA
K13488	2.4e-06	taxonomic core rhizobiome	chemotaxis-related protein WspB
K13489	4.6e-05	taxonomic core rhizobiome	chemotaxis-related protein WspD
K13490	5.07e-05	taxonomic core rhizobiome	two-component system, chemotaxis family, sensor histidine kinase and response regulator WspE
K13491	4.93e-05	taxonomic core rhizobiome	two-component system, chemotaxis family, response regulator WspF [EC:3.1.1.61]
K13522	4.33e-05	functional core rhizobiome	bifunctional NMN adenylyltransferase/nudix hydrolase [EC:2.7.7.1 3.6.1.-]
K13664	3.96e-05	functional core rhizobiome	acyltransferase [EC:2.3.1.-]
K13670	2.08e-05	functional core rhizobiome	putative glycosyltransferase [EC:2.4.-.-]
K13918	4.67e-05	functional core rhizobiome	glucarate dehydratase-related protein
K13925	5.34e-05	functional core rhizobiome	plasmin and fibronectin-binding protein A
K13926	5.35e-05	functional core rhizobiome	ribosome-dependent ATPase
K13928	1.67e-05	functional core rhizobiome	LysR family transcriptional regulator, malonate utilization transcriptional regulator
K13929	2.8e-05	functional core rhizobiome	malonate decarboxylase alpha subunit [EC:2.3.1.187]
K13930	4.83e-05	functional core rhizobiome	triphosphoribosyl-dephospho-CoA synthase [EC:2.4.2.52]
K13931	2.89e-05	functional core rhizobiome	malonate decarboxylase delta subunit
K14205	1.03e-05	functional core rhizobiome	phosphatidylglycerol lysyltransferase [EC:2.3.2.3]
K14250	4.76e-05	functional core rhizobiome	cyclase
K14260	1.92e-05	functional core rhizobiome	alanine-synthesizing transaminase [EC:2.6.1.66 2.6.1.2]
K14486	5.44e-05	functional core rhizobiome	auxin response factor
K14682	2.06e-05	functional core rhizobiome	amino-acid N-acetyltransferase [EC:2.3.1.1]
K14987	3e-05	functional core rhizobiome	two-component system, LuxR family, response regulator FixJ
K14998	5.49e-05	functional core rhizobiome	surfeit locus 1 family protein
K15011	1.54e-05	taxonomic core rhizobiome	two-component system, sensor histidine kinase RegB [EC:2.7.13.3]
K15012	5.8e-05	taxonomic core rhizobiome	two-component system, response regulator RegA
K15054	4.84e-05	functional core rhizobiome	(S)-mandelate dehydrogenase [EC:1.1.99.31]
K15055	7e-06	functional core rhizobiome	2-nitrobenzoate nitroreductase [EC:1.7.1.-]
K15056	5.25e-05	functional core rhizobiome	2-hydroxylaminobenzoate mutase [EC:5.4.99.-]
K15057	5.52e-05	functional core rhizobiome	nitrobenzene nitroreductase [EC:1.7.1.-]
K15514	3.09e-05	functional core rhizobiome	3,4-dehydroadipyl-CoA semialdehyde dehydrogenase [EC:1.2.1.77]
K15536	1.6e-05	functional core rhizobiome	soluble cytochrome b562
K15537	2.7e-05	functional core rhizobiome	alkylglycerol monooxygenase [EC:1.14.16.5]
K15918	8.5e-06	functional core rhizobiome	D-glycerate 3-kinase [EC:2.7.1.31]
K16234	5.1e-06	functional core rhizobiome	histidine transporter
K16235	5.31e-05	functional core rhizobiome	S-methylmethionine transporter
K16238	3.51e-05	functional core rhizobiome	ethanolamine permease
K16242	4.18e-05	functional core rhizobiome	phenol hydroxylase P3 protein [EC:1.14.13.-]
K16268	3.32e-05	functional core rhizobiome	benzene/toluene/chlorobenzene dioxygenase subunit beta [EC:1.14.12.3 1.14.12.11 1.14.12.-]
K16270	6.4e-06	functional core rhizobiome	3-methylcatechol 2,3-dioxygenase [EC:1.13.11.-]
K16299	1.8e-06	taxonomic core rhizobiome	ATP-binding cassette, subfamily C, bacterial EexD
K17061	1.53e-05	functional core rhizobiome	two-component system, response regulator AauR
K17204	1.74e-05	functional core rhizobiome	erythritol transport system ATP-binding protein
K17207	4.97e-05	functional core rhizobiome	putative xylitol transport system ATP-binding protein
K17212	2.02e-05	functional core rhizobiome	bisdemethoxycurcumin synthase [EC:2.3.1.211]
K17213	1.04e-05	functional core rhizobiome	inositol transport system substrate-binding protein
K18243	4.78e-05	functional core rhizobiome	salicylate 5-hydroxylase small subunit [EC:1.14.13.172]
K18252	3.74e-05	functional core rhizobiome	phthalate 3,4-dioxygenase subunit beta [EC:1.14.12.-]
K18257	3.35e-05	functional core rhizobiome	cis-3,4-dihydrophenanthrene-3,4-diol dehydrogenase [EC:1.3.1.49]
K18304	3.45e-05	functional core rhizobiome	LuxR family transcriptional regulator, quorum-sensing system regulator LasR
K18325	4.22e-05	functional core rhizobiome	AraC family of transcriptional regulator, multidrug resistance transcriptional activator
K18326	3.67e-05	functional core rhizobiome	MFS transporter, DHA2 family, multidrug resistance protein
K18336	2.07e-05	functional core rhizobiome	2,4-diketo-3-deoxy-L-fuconate hydrolase [EC:3.7.1.-]
K18348	2.1e-06	functional core rhizobiome	serine/alanine racemase [EC:5.1.1.18 5.1.1.1]
K18364	5.39e-05	functional core rhizobiome	2-oxopent-4-enoate/cis-2-oxohex-4-enoate hydratase [EC:4.2.1.80 4.2.1.132]
K18365	1.36e-05	functional core rhizobiome	4-hydroxy-2-oxovalerate/4-hydroxy-2-oxohexanoate aldolase [EC:4.1.3.39 4.1.3.43]
K18366	3.86e-05	functional core rhizobiome	acetaldehyde/propanal dehydrogenase [EC:1.2.1.10 1.2.1.87]
K18373	4.67e-05	taxonomic core rhizobiome	type III secretion protein HrpB1
K18377	2.19e-05	functional core rhizobiome	lysozyme-related protein Hpa2
K18380	5.5e-05	taxonomic core rhizobiome	type III secretion control protein HpaB
K18383	2.96e-05	functional core rhizobiome	trans-feruloyl-CoA hydratase / vanillin synthase [EC:4.2.1.101 4.1.2.41]
K18609	3.95e-05	functional core rhizobiome	pyridoxal 4-dehydrogenase [EC:1.1.1.107]
K18661	1.8e-06	functional core rhizobiome	malonyl-CoA/methylmalonyl-CoA synthetase [EC:6.2.1.-]
K18691	5.44e-05	taxonomic core rhizobiome	membrane-bound lytic murein transglycosylase F [EC:4.2.2.-]
K18697	2.78e-05	functional core rhizobiome	phosphatidylglycerophosphatase C [EC:3.1.3.27]
K18853	2.31e-05	functional core rhizobiome	dihydromethanopterin reductase (acceptor) [EC:1.5.99.15]
K18889	5.27e-05	taxonomic core rhizobiome	ATP-binding cassette, subfamily B, multidrug efflux pump
K19292	2.45e-05	functional core rhizobiome	alginate biosynthesis protein AlgK
K19338	3.71e-05	functional core rhizobiome	LysR family transcriptional regulator, nitrogen assimilation regulatory protein
K19339	4.99e-05	functional core rhizobiome	NosR/NirI family transcriptional regulator, nitrous oxide reductase regulator
K19562	1.99e-05	functional core rhizobiome	bifunctional dethiobiotin synthetase / adenosylmethionine---8-amino-7-oxononanoate aminotransferase [EC:6.3.3.3 2.6.1.62]
K19609	5.06e-05	taxonomic core rhizobiome	two-component system, OmpR family, sensor histidine kinase PfeS [EC:2.7.13.3]
K19645	1.94e-05	functional core rhizobiome	dihydrofolate reductase (trimethoprim resistance protein) [EC:1.5.1.3]

## Sheet: Citrus #2
KO	p-value	Type of core rhizobiome	Description
K00180	7.91568e-05	functional core rhizobiome	indolepyruvate ferredoxin oxidoreductase, beta subunit [EC:1.2.7.8]
K00209	1.54915e-05	functional core rhizobiome	enoyl-[acyl-carrier protein] reductase / trans-2-enoyl-CoA reductase (NAD+) [EC:1.3.1.9 1.3.1.44]
K00219	6.43649e-05	functional core rhizobiome	2,4-dienoyl-CoA reductase (NADPH2) [EC:1.3.1.34]
K00285	3.39815e-05	taxonomic core rhizobiome	D-amino-acid dehydrogenase [EC:1.4.5.1]
K00479	9.50482e-05	functional core rhizobiome	glycine betaine catabolism A
K01682	9.175e-05	functional core rhizobiome	aconitate hydratase 2 / 2-methylisocitrate dehydratase [EC:4.2.1.3 4.2.1.99]
K01690	5.90678e-05	functional core rhizobiome	phosphogluconate dehydratase [EC:4.2.1.12]
K01707	7.67581e-05	functional core rhizobiome	5-dehydro-4-deoxyglucarate dehydratase [EC:4.2.1.41]
K01708	8.9751e-05	functional core rhizobiome	galactarate dehydratase [EC:4.2.1.42]
K01713	6.29657e-05	functional core rhizobiome	cyclohexadienyl dehydratase [EC:4.2.1.51 4.2.1.91]
K01734	2.9384e-05	functional core rhizobiome	methylglyoxal synthase [EC:4.2.3.3]
K01752	4.24768e-05	functional core rhizobiome	L-serine dehydratase [EC:4.3.1.17]
K01753	2.9384e-05	functional core rhizobiome	D-serine dehydratase [EC:4.3.1.18]
K01792	4.83736e-05	functional core rhizobiome	glucose-6-phosphate 1-epimerase [EC:5.1.3.15]
K01796	0.000104943	functional core rhizobiome	alpha-methylacyl-CoA racemase [EC:5.1.99.4]
K01919	4.63747e-05	functional core rhizobiome	glutamate--cysteine ligase [EC:6.3.2.2]
K01920	2.18881e-05	functional core rhizobiome	glutathione synthase [EC:6.3.2.3]
K01935	2.71852e-05	functional core rhizobiome	dethiobiotin synthetase [EC:6.3.3.3]
K01941	7.91568e-05	functional core rhizobiome	urea carboxylase [EC:6.3.4.6]
K01958	7.29602e-05	functional core rhizobiome	pyruvate carboxylase [EC:6.4.1.1]
K02002	6.68635e-05	taxonomic core rhizobiome	glycine betaine/proline transport system substrate-binding protein
K02073	6.17663e-05	functional core rhizobiome	D-methionine transport system substrate-binding protein
K02164	6.71634e-05	taxonomic core rhizobiome	nitric oxide reductase NorE protein
K02204	7.59586e-05	functional core rhizobiome	homoserine kinase type II [EC:2.7.1.39]
K02225	9.93458e-05	functional core rhizobiome	cobalamin biosynthetic protein CobC
K02227	8.54534e-05	functional core rhizobiome	adenosylcobinamide-phosphate synthase [EC:6.3.1.10]
K02234	5.16718e-05	functional core rhizobiome	cobalamin biosynthesis protein CobW
K02258	8.4254e-05	taxonomic core rhizobiome	cytochrome c oxidase assembly protein subunit 11
K02294	8.05561e-05	taxonomic core rhizobiome	beta-carotene hydroxylase [EC:1.14.13.-]
K02393	9.37489e-05	taxonomic core rhizobiome	flagellar L-ring protein precursor FlgH
K02394	7.22606e-05	taxonomic core rhizobiome	flagellar P-ring protein precursor FlgI
K02468	3.67799e-05	functional core rhizobiome	DeoR family transcriptional regulator, glucitol operon repressor
K02471	5.69689e-05	functional core rhizobiome	putative ATP-binding cassette transporter
K02474	1.839e-05	taxonomic core rhizobiome	UDP-N-acetyl-D-galactosamine dehydrogenase [EC:1.1.1.-]
K02487	8.0656e-05	taxonomic core rhizobiome	type IV pili sensor histidine kinase and response regulator
K02507	8.90514e-05	taxonomic core rhizobiome	protein transport protein HofQ
K02508	5.25713e-05	functional core rhizobiome	AraC family transcriptional regulator, 4-hydroxyphenylacetate 3-monooxygenase operon regulatory protein
K02509	1.90896e-05	functional core rhizobiome	2-oxo-hept-3-ene-1,7-dioate hydratase [EC:4.2.1.-]
K02521	1.96893e-05	functional core rhizobiome	LysR family transcriptional regulator, positive regulator for ilvC
K02525	2.62857e-05	functional core rhizobiome	LacI family transcriptional regulator, kdg operon repressor
K02526	8.69526e-06	functional core rhizobiome	2-keto-3-deoxygluconate permease
K02532	2.34872e-05	functional core rhizobiome	MFS transporter, OHS family, lactose permease
K02538	6.06669e-05	functional core rhizobiome	activator of the mannose operon, transcriptional antiterminator
K02540	7.00618e-05	functional core rhizobiome	DNA replication licensing factor MCM2 [EC:3.6.4.12]
K02674	3.92786e-05	functional core rhizobiome	type IV pilus assembly protein PilY1
K02686	7.85571e-05	functional core rhizobiome	primosomal replication protein N
K03310	1.86898e-05	functional core rhizobiome	alanine or glycine:cation symporter, AGCS family
K03314	4.87734e-05	functional core rhizobiome	Na+:H+ antiporter, NhaB family
K03324	6.91623e-05	functional core rhizobiome	phosphate:Na+ symporter
K03381	8.52535e-05	functional core rhizobiome	catechol 1,2-dioxygenase [EC:1.13.11.1]
K03382	4.2177e-05	functional core rhizobiome	hydroxydechloroatrazine ethylaminohydrolase [EC:3.5.4.43]
K03387	7.92568e-05	functional core rhizobiome	alkyl hydroperoxide reductase subunit F [EC:1.6.4.-]
K03396	9.82464e-05	functional core rhizobiome	S-(hydroxymethyl)glutathione synthase [EC:4.4.1.22]
K03414	5.71688e-05	taxonomic core rhizobiome	chemotaxis protein CheZ
K03462	9.18499e-05	functional core rhizobiome	nicotinamide phosphoribosyltransferase [EC:2.4.2.12]
K03468	8.52535e-05	functional core rhizobiome	p-hydroxybenzoic acid efflux pump subunit AaeB
K03472	8.07559e-05	functional core rhizobiome	D-erythrose 4-phosphate dehydrogenase [EC:1.2.1.72]
K03473	7.12611e-05	functional core rhizobiome	erythronate-4-phosphate dehydrogenase [EC:1.1.1.290]
K03543	8.9851e-05	functional core rhizobiome	membrane fusion protein, multidrug efflux system
K03554	6.38652e-05	functional core rhizobiome	recombination associated protein RdgC
K03557	7.90569e-05	functional core rhizobiome	Fis family transcriptional regulator, factor for inversion stimulation protein
K03576	4.47756e-05	functional core rhizobiome	LysR family transcriptional regulator, regulator for metE and metH
K03582	6.95621e-05	functional core rhizobiome	exodeoxyribonuclease V beta subunit [EC:3.1.11.5]
K03586	7.85571e-05	taxonomic core rhizobiome	cell division protein FtsL
K03782	6.6064e-05	functional core rhizobiome	catalase-peroxidase [EC:1.11.1.21]
K03837	3.69798e-05	taxonomic core rhizobiome	serine transporter
K03894	5.38706e-05	functional core rhizobiome	N2-citryl-N6-acetyl-N6-hydroxylysine synthase [EC:6.3.2.38]
K03895	4.5875e-05	functional core rhizobiome	aerobactin synthase [EC:6.3.2.39]
K03896	8.88515e-05	functional core rhizobiome	acetyl CoA:N6-hydroxylysine acetyl transferase [EC:2.3.1.102]
K03909	3.09831e-05	functional core rhizobiome	tissue factor pathway inhibitor
K03919	4.56751e-05	functional core rhizobiome	DNA oxidative demethylase [EC:1.14.11.33]
K03923	9.04507e-05	functional core rhizobiome	modulator of drug activity B
K04058	9.93458e-05	taxonomic core rhizobiome	type III secretion protein W
K05564	3.73796e-05	taxonomic core rhizobiome	multicomponent K+:H+ antiporter subunit G
K05590	5.79684e-06	taxonomic core rhizobiome	ATP-dependent RNA helicase SrmB [EC:3.6.4.13]
K05591	8.38543e-05	taxonomic core rhizobiome	ATP-independent RNA helicase DbpA [EC:3.6.4.13]
K05666	5.51699e-05	taxonomic core rhizobiome	ATP-binding cassette, subfamily C (CFTR/MRP), member 2
K05685	3.74796e-05	functional core rhizobiome	macrolide transport system ATP-binding/permease protein [EC:3.6.3.-]
K05712	8.44539e-05	functional core rhizobiome	3-(3-hydroxy-phenyl)propionate hydroxylase [EC:1.14.13.127]
K05713	8.19553e-05	functional core rhizobiome	2,3-dihydroxyphenylpropionate 1,2-dioxygenase [EC:1.13.11.16]
K05725	3.31819e-05	functional core rhizobiome	focal adhesion kinase 1 [EC:2.7.10.2]
K05774	2.57859e-05	functional core rhizobiome	ribose 1,5-bisphosphokinase [EC:2.7.4.23]
K05780	8.50536e-05	functional core rhizobiome	alpha-D-ribose 1-methylphosphonate 5-triphosphate synthase subunit PhnL [EC:2.7.8.37]
K05781	7.24605e-05	taxonomic core rhizobiome	putative phosphonate transport system ATP-binding protein
K05782	2.31874e-05	functional core rhizobiome	benzoate membrane transport protein
K05783	0.000102244	functional core rhizobiome	dihydroxycyclohexadiene carboxylate dehydrogenase [EC:1.3.1.25 1.3.1.-]
K06447	6.29657e-06	functional core rhizobiome	succinylglutamic semialdehyde dehydrogenase [EC:1.2.1.71]
K06596	1.01944e-05	taxonomic core rhizobiome	chemosensory pili system protein ChpA (sensor histidine kinase/response regulator)
K06718	1.35926e-05	functional core rhizobiome	L-2,4-diaminobutyric acid acetyltransferase [EC:2.3.1.178]
K06783	2.24877e-05	functional core rhizobiome	cell adhesion molecule 4
K06794	8.40541e-05	functional core rhizobiome	neurocan core protein
K06858	1.03943e-05	taxonomic core rhizobiome	vitamin B12 transport system substrate-binding protein
K06895	2.97838e-05	functional core rhizobiome	L-lysine exporter family protein LysE/ArgO
K06899	9.51481e-05	functional core rhizobiome	nucleoid-associated protein
K06914	6.53643e-05	functional core rhizobiome	tyramine---L-glutamate ligase [EC:6.3.4.24]
K07046	4.61748e-05	functional core rhizobiome	L-fuconolactonase [EC:3.1.1.-]
K07084	8.83518e-05	functional core rhizobiome	putative amino acid transporter
K07191	3.44812e-05	taxonomic core rhizobiome	MFS transporter, SP family, solute carrier family 2 (facilitated glucose transporter), member 4
K07204	0.000101445	functional core rhizobiome	regulatory associated protein of mTOR
K07215	1.35926e-05	functional core rhizobiome	heme oxygenase (biliverdin-IX-beta and delta-forming) [EC:1.14.99.58]
K07232	9.05506e-05	functional core rhizobiome	glutathione-specific gamma-glutamylcyclotransferase [EC:4.3.2.7]
K07233	9.79466e-06	functional core rhizobiome	copper resistance protein B
K07308	3.54806e-05	functional core rhizobiome	anaerobic dimethyl sulfoxide reductase subunit C (DMSO reductase anchor subunit)
K07320	8.99509e-05	functional core rhizobiome	ribosomal protein L3 glutamine methyltransferase [EC:2.1.1.298]
K07326	0.000104243	functional core rhizobiome	hemolysin activation/secretion protein
K07336	5.97674e-05	functional core rhizobiome	PKHD-type hydroxylase [EC:1.14.11.-]
K07343	1.34926e-05	functional core rhizobiome	DNA transformation protein and related proteins
K07350	4.96729e-05	functional core rhizobiome	minor fimbrial subunit
K07459	8.59531e-06	functional core rhizobiome	putative ATP-dependent endonuclease of the OLD family
K07467	9.14501e-05	functional core rhizobiome	phage replication initiation protein
K07473	2.9384e-05	functional core rhizobiome	DNA-damage-inducible protein J
K07474	1.78902e-05	functional core rhizobiome	phage terminase small subunit
K07506	9.59477e-06	functional core rhizobiome	AraC family transcriptional regulator
K07639	3.90787e-05	taxonomic core rhizobiome	two-component system, OmpR family, sensor histidine kinase RstB [EC:2.7.13.3]
K07641	5.16718e-05	taxonomic core rhizobiome	two-component system, OmpR family, sensor histidine kinase CreC [EC:2.7.13.3]
K07780	1.92895e-05	functional core rhizobiome	AraC family transcriptional regulator, transcriptional regulator required for anaerobic and stationary phase induction of genes
K07782	6.94621e-05	taxonomic core rhizobiome	LuxR family transcriptional regulator, quorum-sensing system regulator SdiA
K07783	3.15828e-05	functional core rhizobiome	MFS transporter, OPA family, sugar phosphate sensor protein UhpC
K07791	5.01726e-05	functional core rhizobiome	anaerobic C4-dicarboxylate transporter DcuA
K07810	9.06506e-05	functional core rhizobiome	Cu(I)/Ag(I) efflux system periplasmic protein CusF
K07862	9.01508e-05	functional core rhizobiome	serine/threonine transporter
K08048	9.93458e-05	functional core rhizobiome	adenylate cyclase 8 [EC:4.6.1.1]
K08084	5.43703e-05	functional core rhizobiome	type IV fimbrial biogenesis protein FimT
K08085	1.01944e-05	functional core rhizobiome	type IV fimbrial biogenesis protein FimU
K08086	9.28494e-05	functional core rhizobiome	pilus assembly protein FimV
K08129	5.23714e-05	functional core rhizobiome	nyctalopin
K08399	8.33545e-05	functional core rhizobiome	leucine-rich repeat-containing G protein-coupled receptor 6
K08685	7.09613e-05	functional core rhizobiome	quinohemoprotein amine dehydrogenase [EC:1.4.9.1]
K08690	7.64583e-05	functional core rhizobiome	cis-2,3-dihydrobiphenyl-2,3-diol dehydrogenase [EC:1.3.1.56]
K08711	3.71797e-05	taxonomic core rhizobiome	ATP-binding cassette, subfamily G (WHITE), member 2, PDR
K09017	6.90623e-05	functional core rhizobiome	TetR/AcrR family transcriptional regulator
K09018	1.96893e-05	functional core rhizobiome	pyrimidine oxygenase [EC:1.14.99.46]
K09019	7.8857e-05	functional core rhizobiome	3-hydroxypropanoate dehydrogenase [EC:1.1.1.-]
K09024	6.66636e-05	functional core rhizobiome	flavin reductase [EC:1.5.1.-]
K09244	5.80683e-05	functional core rhizobiome	transcriptional regulatory protein AMDR
K09246	8.30547e-05	functional core rhizobiome	arginine metabolism regulation protein II
K09248	8.00563e-05	functional core rhizobiome	proline utilization trans-activator
K10004	3.70798e-05	taxonomic core rhizobiome	glutamate/aspartate transport system ATP-binding protein [EC:3.6.3.-]
K10009	6.70634e-05	functional core rhizobiome	cystine transport system permease protein
K10013	1.00945e-05	functional core rhizobiome	lysine/arginine/ornithine transport system substrate-binding protein
K10014	4.10776e-05	taxonomic core rhizobiome	histidine transport system substrate-binding protein
K10844	6.70634e-05	functional core rhizobiome	DNA excision repair protein ERCC-2 [EC:3.6.4.12]
K10854	4.9573e-05	functional core rhizobiome	acetone carboxylase, alpha subunit [EC:6.4.1.6]
K10999	5.92677e-05	functional core rhizobiome	cellulose synthase A [EC:2.4.1.12]
K11003	7.73578e-05	functional core rhizobiome	hemolysin D
K11004	2.33872e-05	taxonomic core rhizobiome	ATP-binding cassette, subfamily B, bacterial HlyB/CyaB
K11008	8.4254e-05	functional core rhizobiome	cytotoxic necrotizing factor 1
K11016	7.07614e-05	functional core rhizobiome	hemolysin
K11017	7.99564e-06	functional core rhizobiome	hemolysin activation/secretion protein
K11066	7.19607e-06	functional core rhizobiome	N-acetylmuramoyl-L-alanine amidase [EC:3.5.1.28]
K11126	3.20825e-05	functional core rhizobiome	telomerase reverse transcriptase [EC:2.7.7.49]
K11147	5.87679e-05	functional core rhizobiome	dehydrogenase/reductase SDR family member 4 [EC:1.1.-.-]
K11159	3.18826e-05	taxonomic core rhizobiome	carotenoid cleavage dioxygenase
K11189	5.27712e-05	taxonomic core rhizobiome	phosphocarrier protein
K11605	8.59531e-06	functional core rhizobiome	manganese/iron transport system permease protein
K11616	2.06887e-05	functional core rhizobiome	malate:Na+ symporter
K11699	3.08832e-05	functional core rhizobiome	RNA-dependent RNA polymerase [EC:2.7.7.48]
K11702	9.79466e-06	functional core rhizobiome	beta-1,2-xylosyltransferase [EC:2.4.2.-]
K11712	0.000103943	functional core rhizobiome	two-component system, LuxR family, response regulator DctR
K11719	7.77576e-05	functional core rhizobiome	lipopolysaccharide export system protein LptC
K11729	0.000104043	taxonomic core rhizobiome	acyl-CoA dehydrogenase family member 10
K11732	9.00509e-05	functional core rhizobiome	phenylalanine-specific permease
K11733	1.30929e-05	taxonomic core rhizobiome	lysine-specific permease
K11734	9.57478e-05	taxonomic core rhizobiome	aromatic amino acid transport protein AroP
K11737	8.91514e-05	functional core rhizobiome	D-serine/D-alanine/glycine transporter
K11738	6.44648e-05	functional core rhizobiome	L-asparagine permease
K11739	6.69635e-05	functional core rhizobiome	bacteriophage N4 adsorption protein A
K11742	0.000102144	taxonomic core rhizobiome	spermidine export protein MdtI
K11746	2.13883e-05	functional core rhizobiome	glutathione-regulated potassium-efflux system ancillary protein KefF
K11811	8.73523e-05	functional core rhizobiome	arsenical resistance protein ArsH
K11838	2.58859e-05	functional core rhizobiome	ubiquitin carboxyl-terminal hydrolase 7 [EC:3.4.19.12]
K11889	8.6153e-05	taxonomic core rhizobiome	type VI secretion system protein ImpN [EC:2.7.11.1]
K11903	5.507e-05	taxonomic core rhizobiome	type VI secretion system secreted protein Hcp
K11904	8.07559e-05	taxonomic core rhizobiome	type VI secretion system secreted protein VgrG
K11916	4.34763e-05	functional core rhizobiome	serine/threonine-protein kinase Stk1 [EC:2.7.11.-]
K11935	7.60585e-05	taxonomic core rhizobiome	biofilm PGA synthesis protein PgaA
K11937	3.53807e-05	taxonomic core rhizobiome	biofilm PGA synthesis protein PgaD
K11943	4.0278e-05	functional core rhizobiome	PAH dioxygenase large subunit [EC:1.13.11.-]
K11960	6.12666e-05	functional core rhizobiome	urea transport system permease protein
K12152	2.07887e-05	functional core rhizobiome	phosphatase NudJ [EC:3.6.1.-]
K12162	3.25822e-05	functional core rhizobiome	ubiquitin-fold modifier 1
K12266	7.84572e-05	functional core rhizobiome	anaerobic nitric oxide reductase transcription regulator
K12275	7.67581e-05	functional core rhizobiome	translocation protein SEC62
K12343	3.26822e-05	functional core rhizobiome	3-oxo-5-alpha-steroid 4-dehydrogenase 1 [EC:1.3.1.22]
K12354	1.05942e-05	functional core rhizobiome	ectonucleotide pyrophosphatase/phosphodiesterase family member 7 [EC:3.1.4.12]
K12368	3.97783e-05	functional core rhizobiome	dipeptide transport system substrate-binding protein
K12526	7.89569e-05	functional core rhizobiome	bifunctional diaminopimelate decarboxylase / aspartate kinase [EC:4.1.1.20 2.7.2.4]
K12534	4.42758e-05	taxonomic core rhizobiome	membrane fusion protein, S-layer protein transport system
K12536	2.9284e-05	taxonomic core rhizobiome	ATP-binding cassette, subfamily C, bacterial exporter for protease/lipase
K12537	7.56587e-05	functional core rhizobiome	membrane fusion protein, protease secretion system
K12538	5.71688e-05	functional core rhizobiome	outer membrane protein, protease secretion system
K12539	2.13883e-05	taxonomic core rhizobiome	ATP-binding cassette, subfamily C, bacterial PrsD
K12540	5.91677e-05	functional core rhizobiome	membrane fusion protein
K12541	1.76903e-05	taxonomic core rhizobiome	ATP-binding cassette, subfamily C, bacterial LapB
K12542	1.829e-05	functional core rhizobiome	membrane fusion protein, adhesin transport system
K12549	4.13774e-05	functional core rhizobiome	surface adhesion protein
K12582	3.1083e-05	functional core rhizobiome	dTDP-N-acetylfucosamine:lipid II N-acetylfucosaminyltransferase [EC:2.4.1.325]
K12585	5.19716e-06	functional core rhizobiome	exosome complex exonuclease DIS3/RRP44 [EC:3.1.13.-]
K12617	1.49918e-05	functional core rhizobiome	DNA topoisomerase 2-associated protein PAT1
K12658	1.13938e-05	functional core rhizobiome	4-hydroxyproline epimerase [EC:5.1.1.8]
K12678	5.47701e-05	functional core rhizobiome	autotransporter family porin
K12681	0.000100145	functional core rhizobiome	pertactin
K12683	1.4592e-05	functional core rhizobiome	serum resistance protein
K12767	6.89624e-06	functional core rhizobiome	serine/threonine-protein kinase RIM15 [EC:2.7.11.1]
K13021	2.3787e-05	functional core rhizobiome	MFS transporter, ACS family, tartrate transporter
K13028	8.76522e-05	functional core rhizobiome	aldoxime dehydratase [EC:4.99.1.5]
K13041	1.79902e-05	functional core rhizobiome	two-component system, LuxR family, response regulator TtrR
K13486	4.43758e-05	functional core rhizobiome	chemotaxis protein methyltransferase WspC
K13487	2.70852e-05	functional core rhizobiome	methyl-accepting chemotaxis protein WspA
K13664	0.000102444	functional core rhizobiome	acyltransferase [EC:2.3.1.-]
K13670	2.9284e-05	functional core rhizobiome	putative glycosyltransferase [EC:2.4.-.-]
K13918	9.83464e-05	functional core rhizobiome	glucarate dehydratase-related protein
K13925	1.75904e-05	functional core rhizobiome	plasmin and fibronectin-binding protein A
K13926	8.83518e-05	functional core rhizobiome	ribosome-dependent ATPase
K13928	9.63474e-05	functional core rhizobiome	LysR family transcriptional regulator, malonate utilization transcriptional regulator
K13929	2.50863e-05	functional core rhizobiome	malonate decarboxylase alpha subunit [EC:2.3.1.187]
K13930	3.27821e-05	functional core rhizobiome	triphosphoribosyl-dephospho-CoA synthase [EC:2.4.2.52]
K13931	9.65473e-05	functional core rhizobiome	malonate decarboxylase delta subunit
K14205	7.38597e-05	functional core rhizobiome	phosphatidylglycerol lysyltransferase [EC:2.3.2.3]
K14250	9.19498e-06	functional core rhizobiome	cyclase
K14260	7.90569e-05	functional core rhizobiome	alanine-synthesizing transaminase [EC:2.6.1.66 2.6.1.2]
K14486	1.47919e-05	functional core rhizobiome	auxin response factor
K14519	0.000102744	taxonomic core rhizobiome	NADP-dependent aldehyde dehydrogenase [EC:1.2.1.4]
K14520	4.96729e-05	functional core rhizobiome	4-hydroxyacetophenone monooxygenase [EC:1.14.13.84]
K14521	8.49537e-06	taxonomic core rhizobiome	N-acetyltransferase 10 [EC:2.3.1.-]
K14682	1.53916e-05	functional core rhizobiome	amino-acid N-acetyltransferase [EC:2.3.1.1]
K14987	0.000100645	taxonomic core rhizobiome	two-component system, LuxR family, response regulator FixJ
K15011	9.67472e-05	taxonomic core rhizobiome	two-component system, sensor histidine kinase RegB [EC:2.7.13.3]
K15012	9.93458e-05	taxonomic core rhizobiome	two-component system, response regulator RegA
K15054	9.67472e-05	functional core rhizobiome	(S)-mandelate dehydrogenase [EC:1.1.99.31]
K15055	6.15664e-05	functional core rhizobiome	2-nitrobenzoate nitroreductase [EC:1.7.1.-]
K15057	7.29602e-06	functional core rhizobiome	nitrobenzene nitroreductase [EC:1.7.1.-]
K15514	9.57478e-05	functional core rhizobiome	3,4-dehydroadipyl-CoA semialdehyde dehydrogenase [EC:1.2.1.77]
K15536	2.5686e-05	functional core rhizobiome	soluble cytochrome b562
K16077	2.66854e-05	functional core rhizobiome	sucrose porin
K16165	6.82628e-05	functional core rhizobiome	fumarylpyruvate hydrolase [EC:3.7.1.20]
K16234	7.82573e-05	functional core rhizobiome	histidine transporter
K16235	4.50754e-05	functional core rhizobiome	S-methylmethionine transporter
K16238	1.06942e-05	functional core rhizobiome	ethanolamine permease
K16242	5.16718e-05	functional core rhizobiome	phenol hydroxylase P3 protein [EC:1.14.13.-]
K16268	8.30547e-05	functional core rhizobiome	benzene/toluene/chlorobenzene dioxygenase subunit beta [EC:1.14.12.3 1.14.12.11 1.14.12.-]
K16270	8.8052e-05	functional core rhizobiome	3-methylcatechol 2,3-dioxygenase [EC:1.13.11.-]
K16299	3.08832e-05	taxonomic core rhizobiome	ATP-binding cassette, subfamily C, bacterial EexD
K17061	9.58477e-05	functional core rhizobiome	two-component system, response regulator AauR
K18304	9.70471e-05	taxonomic core rhizobiome	LuxR family transcriptional regulator, quorum-sensing system regulator LasR
K18325	2.0189e-05	functional core rhizobiome	AraC family of transcriptional regulator, multidrug resistance transcriptional activator
K18326	1.17936e-05	functional core rhizobiome	MFS transporter, DHA2 family, multidrug resistance protein
K18336	1.63911e-05	functional core rhizobiome	2,4-diketo-3-deoxy-L-fuconate hydrolase [EC:3.7.1.-]
K18348	8.99509e-05	functional core rhizobiome	serine/alanine racemase [EC:5.1.1.18 5.1.1.1]
K18364	1.05942e-05	functional core rhizobiome	2-oxopent-4-enoate/cis-2-oxohex-4-enoate hydratase [EC:4.2.1.80 4.2.1.132]
K18365	7.52589e-05	functional core rhizobiome	4-hydroxy-2-oxovalerate/4-hydroxy-2-oxohexanoate aldolase [EC:4.1.3.39 4.1.3.43]
K18366	2.18881e-05	functional core rhizobiome	acetaldehyde/propanal dehydrogenase [EC:1.2.1.10 1.2.1.87]
K18373	9.46484e-05	taxonomic core rhizobiome	type III secretion protein HrpB1
K18661	1.08941e-05	functional core rhizobiome	malonyl-CoA/methylmalonyl-CoA synthetase [EC:6.2.1.-]
K18691	7.16609e-05	taxonomic core rhizobiome	membrane-bound lytic murein transglycosylase F [EC:4.2.2.-]
K18697	1.72906e-05	functional core rhizobiome	phosphatidylglycerophosphatase C [EC:3.1.3.27]
K18853	3.01835e-05	functional core rhizobiome	dihydromethanopterin reductase (acceptor) [EC:1.5.99.15]
K18889	4.48755e-05	taxonomic core rhizobiome	ATP-binding cassette, subfamily B, multidrug efflux pump
K19292	7.80574e-05	functional core rhizobiome	alginate biosynthesis protein AlgK
K19338	5.94676e-05	taxonomic core rhizobiome	LysR family transcriptional regulator, nitrogen assimilation regulatory protein
K19645	5.99673e-05	functional core rhizobiome	dihydrofolate reductase (trimethoprim resistance protein) [EC:1.5.1.3]
K19678	5.61694e-05	functional core rhizobiome	intraflagellar transport protein 80
K19683	1.61912e-05	functional core rhizobiome	tetratricopeptide repeat protein 30
K19696	5.21715e-05	functional core rhizobiome	5'-methylthioinosine phosphorylase [EC:2.4.2.44]

## Sheet: Sugarcane
KO	p-value	Type of core rhizobiome	Description
K00146	2.40867e-05	functional core rhizobiome	phenylacetaldehyde dehydrogenase [EC:1.2.1.39]
K00151	0.000101556	functional core rhizobiome	5-carboxymethyl-2-hydroxymuconic-semialdehyde dehydrogenase [EC:1.2.1.60]
K00285	4.54513e-05	functional core rhizobiome	D-amino-acid dehydrogenase [EC:1.4.5.1]
K01231	5.10911e-05	taxonomic core rhizobiome	alpha-mannosidase II [EC:3.2.1.114]
K01690	0.000111034	taxonomic core rhizobiome	phosphogluconate dehydratase [EC:4.2.1.12]
K01707	0.000182804	taxonomic core rhizobiome	5-dehydro-4-deoxyglucarate dehydratase [EC:4.2.1.41]
K01708	7.8076e-05	functional core rhizobiome	galactarate dehydratase [EC:4.2.1.42]
K01713	9.05894e-05	functional core rhizobiome	cyclohexadienyl dehydratase [EC:4.2.1.51 4.2.1.91]
K01732	8.19926e-05	functional core rhizobiome	pectin lyase [EC:4.2.2.10]
K01734	6.83435e-06	functional core rhizobiome	methylglyoxal synthase [EC:4.2.3.3]
K01752	8.08764e-05	functional core rhizobiome	L-serine dehydratase [EC:4.3.1.17]
K01753	0.000147732	functional core rhizobiome	D-serine dehydratase [EC:4.3.1.18]
K01792	5.59672e-05	functional core rhizobiome	glucose-6-phosphate 1-epimerase [EC:5.1.3.15]
K01796	1.73502e-05	functional core rhizobiome	alpha-methylacyl-CoA racemase [EC:5.1.99.4]
K01800	0.000119709	functional core rhizobiome	maleylacetoacetate isomerase [EC:5.2.1.2]
K01821	1.07705e-06	functional core rhizobiome	4-oxalocrotonate tautomerase [EC:5.3.2.6]
K01825	0.000102261	taxonomic core rhizobiome	3-hydroxyacyl-CoA dehydrogenase / enoyl-CoA hydratase / 3-hydroxybutyryl-CoA epimerase / enoyl-CoA isomerase [EC:1.1.1.35 4.2.1.17 5.1.2.3 5.3.3.8]
K01920	0.000117143	functional core rhizobiome	glutathione synthase [EC:6.3.2.3]
K01935	4.0164e-05	functional core rhizobiome	dethiobiotin synthetase [EC:6.3.3.3]
K01941	5.17178e-05	functional core rhizobiome	urea carboxylase [EC:6.3.4.6]
K01958	7.72144e-05	functional core rhizobiome	pyruvate carboxylase [EC:6.4.1.1]
K01968	0.000176851	functional core rhizobiome	3-methylcrotonyl-CoA carboxylase alpha subunit [EC:6.4.1.4]
K02002	0.000151394	functional core rhizobiome	glycine betaine/proline transport system substrate-binding protein
K02014	6.46228e-07	taxonomic core rhizobiome	iron complex outermembrane recepter protein
K02041	0.000140936	functional core rhizobiome	phosphonate transport system ATP-binding protein [EC:3.6.3.28]
K02042	0.000181394	taxonomic core rhizobiome	phosphonate transport system permease protein
K02043	0.00010134	functional core rhizobiome	GntR family transcriptional regulator, phosphonate transport system regulatory protein
K02052	1.52745e-06	functional core rhizobiome	putative spermidine/putrescine transport system ATP-binding protein
K02164	8.07001e-05	functional core rhizobiome	nitric oxide reductase NorE protein
K02168	0.000134787	taxonomic core rhizobiome	choline/glycine/proline betaine transport protein
K02258	0.000174795	functional core rhizobiome	cytochrome c oxidase assembly protein subunit 11
K02278	0.000127189	functional core rhizobiome	prepilin peptidase CpaA [EC:3.4.23.43]
K02300	7.4042e-05	taxonomic core rhizobiome	cytochrome o ubiquinol oxidase subunit IV
K02391	9.39772e-05	taxonomic core rhizobiome	flagellar basal-body rod protein FlgF
K02509	2.93544e-05	functional core rhizobiome	2-oxo-hept-3-ene-1,7-dioate hydratase [EC:4.2.1.-]
K02521	8.72407e-05	taxonomic core rhizobiome	LysR family transcriptional regulator, positive regulator for ilvC
K02525	0.000172151	functional core rhizobiome	LacI family transcriptional regulator, kdg operon repressor
K02526	0.000159383	functional core rhizobiome	2-keto-3-deoxygluconate permease
K02557	4.88196e-05	taxonomic core rhizobiome	chemotaxis protein MotB
K02562	0.000151394	taxonomic core rhizobiome	mannitol operon repressor
K02570	0.000169977	functional core rhizobiome	periplasmic nitrate reductase NapD
K02655	1.34729e-05	functional core rhizobiome	type IV pilus assembly protein PilE
K03108	0.000119023	functional core rhizobiome	signal recognition particle subunit SRP72
K03117	0.000127581	taxonomic core rhizobiome	sec-independent protein translocase protein TatB
K03187	6.42703e-05	functional core rhizobiome	urease accessory protein
K03203	1.74286e-05	taxonomic core rhizobiome	type IV secretion system protein VirB8
K03292	0.000108175	functional core rhizobiome	glycoside/pentoside/hexuronide:cation symporter, GPH family
K03299	0.000184939	functional core rhizobiome	gluconate:H+ symporter, GntP family
K03300	6.79714e-05	functional core rhizobiome	citrate-Mg2+:H+ or citrate-Ca2+:H+ symporter, CitMHS family
K03304	8.58895e-05	functional core rhizobiome	tellurite resistance protein
K03324	0.000103906	functional core rhizobiome	phosphate:Na+ symporter
K03381	7.45707e-05	functional core rhizobiome	catechol 1,2-dioxygenase [EC:1.13.11.1]
K03382	6.14112e-05	functional core rhizobiome	hydroxydechloroatrazine ethylaminohydrolase [EC:3.5.4.43]
K03387	4.65676e-05	functional core rhizobiome	alkyl hydroperoxide reductase subunit F [EC:1.6.4.-]
K03396	0.000123527	taxonomic core rhizobiome	S-(hydroxymethyl)glutathione synthase [EC:4.4.1.22]
K03400	3.64433e-05	functional core rhizobiome	long-chain-fatty-acyl-CoA reductase [EC:1.2.1.50]
K03406	8.35004e-05	functional core rhizobiome	methyl-accepting chemotaxis protein
K03414	7.83306e-05	functional core rhizobiome	chemotaxis protein CheZ
K03415	3.8617e-05	taxonomic core rhizobiome	two-component system, chemotaxis family, response regulator CheV
K03430	0.000100557	functional core rhizobiome	2-aminoethylphosphonate-pyruvate transaminase [EC:2.6.1.37]
K03435	0.000106628	functional core rhizobiome	LacI family transcriptional regulator, fructose operon transcriptional repressor
K03458	7.66661e-05	taxonomic core rhizobiome	nucleobase:cation symporter-2, NCS2 family
K03462	5.38523e-05	functional core rhizobiome	nicotinamide phosphoribosyltransferase [EC:2.4.2.12]
K03468	1.6234e-05	functional core rhizobiome	p-hydroxybenzoic acid efflux pump subunit AaeB
K03472	0.000184684	functional core rhizobiome	D-erythrose 4-phosphate dehydrogenase [EC:1.2.1.72]
K03473	1.22392e-05	taxonomic core rhizobiome	erythronate-4-phosphate dehydrogenase [EC:1.1.1.290]
K03477	6.72273e-05	functional core rhizobiome	DeoR family transcriptional regulator, ulaG and ulaABCDEF operon transcriptional repressor
K03485	1.30225e-05	taxonomic core rhizobiome	LacI family transcriptional regulator, trehalose operon repressor
K03486	7.77431e-05	functional core rhizobiome	GntR family transcriptional regulator, trehalose operon transcriptional repressor
K03487	9.24105e-05	taxonomic core rhizobiome	LacI family transcriptional regulator, asc operon repressor
K03488	7.40616e-05	functional core rhizobiome	beta-glucoside operon transcriptional antiterminator
K03497	0.000102319	functional core rhizobiome	chromosome partitioning protein, ParB family
K03502	9.17643e-05	taxonomic core rhizobiome	DNA polymerase V
K03561	9.3938e-05	taxonomic core rhizobiome	biopolymer transport protein ExbB
K03566	0.000182589	taxonomic core rhizobiome	LysR family transcriptional regulator, glycine cleavage system transcriptional activator
K03781	5.85326e-05	functional core rhizobiome	catalase [EC:1.11.1.6]
K03782	0.000118769	functional core rhizobiome	catalase-peroxidase [EC:1.11.1.21]
K03791	7.83306e-06	functional core rhizobiome	putative chitinase
K03846	0.000186623	functional core rhizobiome	alpha-1,2-mannosyltransferase [EC:2.4.1.259 2.4.1.261]
K03862	2.37146e-05	functional core rhizobiome	vanillate monooxygenase [EC:1.14.13.82]
K03919	0.000135571	taxonomic core rhizobiome	DNA oxidative demethylase [EC:1.14.11.33]
K03923	0.000113658	functional core rhizobiome	modulator of drug activity B
K03981	9.67187e-05	functional core rhizobiome	thiol:disulfide interchange protein DsbC [EC:5.3.4.1]
K04064	0.000191048	taxonomic core rhizobiome	osmotically inducible lipoprotein OsmE
K04092	0.000171681	functional core rhizobiome	chorismate mutase [EC:5.4.99.5]
K04095	7.226e-06	functional core rhizobiome	cell filamentation protein
K04097	0.000137372	taxonomic core rhizobiome	prostaglandin-H2 D-isomerase / glutathione transferase [EC:5.3.99.2 2.5.1.18]
K04098	6.95968e-05	functional core rhizobiome	hydroxyquinol 1,2-dioxygenase [EC:1.13.11.37]
K04752	8.0426e-05	functional core rhizobiome	nitrogen regulatory protein P-II 2
K04754	0.000183137	functional core rhizobiome	phospholipid-binding lipoprotein MlaA
K04755	0.000192439	taxonomic core rhizobiome	ferredoxin, 2Fe-2S
K04774	3.8852e-05	functional core rhizobiome	serine protease SohB [EC:3.4.21.-]
K04781	9.54263e-05	functional core rhizobiome	salicylate synthetase [EC:5.4.4.2 4.2.99.21]
K05550	0.000135062	functional core rhizobiome	benzoate/toluate 1,2-dioxygenase subunit beta [EC:1.14.12.10 1.14.12.-]
K05553	1.58424e-05	functional core rhizobiome	minimal PKS acyl carrier protein
K05554	0.000154429	functional core rhizobiome	aromatase [EC:4.2.1.-]
K05561	0.000168744	functional core rhizobiome	multicomponent K+:H+ antiporter subunit D
K05780	8.8494e-05	functional core rhizobiome	alpha-D-ribose 1-methylphosphonate 5-triphosphate synthase subunit PhnL [EC:2.7.8.37]
K05781	0.000128893	functional core rhizobiome	putative phosphonate transport system ATP-binding protein
K05782	0.000138136	taxonomic core rhizobiome	benzoate membrane transport protein
K05783	0.000144305	functional core rhizobiome	dihydroxycyclohexadiene carboxylate dehydrogenase [EC:1.3.1.25 1.3.1.-]
K05784	6.72273e-05	functional core rhizobiome	benzoate/toluate 1,2-dioxygenase reductase component [EC:1.18.1.-]
K05786	0.000173874	functional core rhizobiome	chloramphenicol-sensitive protein RarD
K05787	7.47862e-05	functional core rhizobiome	DNA-binding protein HU-alpha
K05789	8.42054e-05	functional core rhizobiome	chain length determinant protein (polysaccharide antigen chain regulator)
K05835	0.000114402	functional core rhizobiome	threonine efflux protein
K05836	0.000185174	functional core rhizobiome	GntR family transcriptional regulator, histidine utilization repressor
K05851	5.25403e-05	functional core rhizobiome	adenylate cyclase, class 1 [EC:4.6.1.1]
K05874	2.83557e-05	functional core rhizobiome	methyl-accepting chemotaxis protein I, serine sensor receptor
K06136	0.000126778	functional core rhizobiome	pyrroloquinoline quinone biosynthesis protein B
K06145	0.000136178	functional core rhizobiome	LacI family transcriptional regulator, gluconate utilization system Gnt-I transcriptional repressor
K06155	0.000132927	functional core rhizobiome	Gnt-I system high-affinity gluconate transporter
K06159	0.000180121	functional core rhizobiome	putative ATP-binding cassette transporter
K06206	6.16854e-06	functional core rhizobiome	sugar fermentation stimulation protein A
K06214	4.34735e-05	functional core rhizobiome	curli production assembly/transport component CsgG
K06327	0.000149141	functional core rhizobiome	spore coat protein D
K06718	0.000106823	functional core rhizobiome	L-2,4-diaminobutyric acid acetyltransferase [EC:2.3.1.178]
K06726	0.000118965	functional core rhizobiome	D-ribose pyranase [EC:5.4.99.62]
K07299	0.000104121	functional core rhizobiome	MFS transporter, SP family, solute carrier family 2 (facilitated glucose transporter), member 1
K07308	0.000172034	functional core rhizobiome	anaerobic dimethyl sulfoxide reductase subunit C (DMSO reductase anchor subunit)
K07320	0.000178124	functional core rhizobiome	ribosomal protein L3 glutamine methyltransferase [EC:2.1.1.298]
K07389	0.000116928	functional core rhizobiome	cytolysin-activating lysine-acyltransferase [EC:2.3.1.-]
K07395	3.24485e-05	functional core rhizobiome	putative proteasome-type protease
K07473	2.13059e-05	taxonomic core rhizobiome	DNA-damage-inducible protein J
K07644	8.90423e-05	taxonomic core rhizobiome	two-component system, OmpR family, heavy metal sensor histidine kinase CusS [EC:2.7.13.3]
K07726	6.51907e-05	functional core rhizobiome	putative transcriptional regulator
K07733	9.22343e-05	functional core rhizobiome	prophage regulatory protein
K07774	7.80369e-05	functional core rhizobiome	two-component system, OmpR family, response regulator TctD
K07780	9.8912e-05	functional core rhizobiome	AraC family transcriptional regulator, transcriptional regulator required for anaerobic and stationary phase induction of genes
K07782	4.69984e-07	taxonomic core rhizobiome	LuxR family transcriptional regulator, quorum-sensing system regulator SdiA
K07783	2.18347e-05	functional core rhizobiome	MFS transporter, OPA family, sugar phosphate sensor protein UhpC
K08312	0.000160969	functional core rhizobiome	ADP-ribose diphosphatase [EC:3.6.1.-]
K08324	0.00013279	functional core rhizobiome	succinate-semialdehyde dehydrogenase [EC:1.2.1.16 1.2.1.24]
K08325	8.70057e-05	taxonomic core rhizobiome	NADP-dependent alcohol dehydrogenase [EC:1.1.-.-]
K08348	0.000180239	functional core rhizobiome	formate dehydrogenase-N, alpha subunit [EC:1.1.5.6]
K08368	6.71685e-06	functional core rhizobiome	MFS transporter, putative metabolite transport protein
K08399	0.000138273	functional core rhizobiome	leucine-rich repeat-containing G protein-coupled receptor 6
K08660	0.000147536	functional core rhizobiome	cytosolic nonspecific dipeptidase [EC:3.4.13.18]
K08682	0.000151531	functional core rhizobiome	acyl carrier protein phosphodiesterase [EC:3.1.4.14]
K08685	1.02809e-05	functional core rhizobiome	quinohemoprotein amine dehydrogenase [EC:1.4.9.1]
K08690	7.3572e-05	functional core rhizobiome	cis-2,3-dihydrobiphenyl-2,3-diol dehydrogenase [EC:1.3.1.56]
K08711	1.05942e-05	taxonomic core rhizobiome	ATP-binding cassette, subfamily G (WHITE), member 2, PDR
K10002	9.17447e-05	functional core rhizobiome	glutamate/aspartate transport system permease protein
K10003	0.000142836	functional core rhizobiome	glutamate/aspartate transport system permease protein
K10943	0.000148202	taxonomic core rhizobiome	two-component system, response regulator FlrC
K11126	2.53595e-05	taxonomic core rhizobiome	telomerase reverse transcriptase [EC:2.7.7.49]
K11147	0.0001567	functional core rhizobiome	dehydrogenase/reductase SDR family member 4 [EC:1.1.-.-]
K11429	5.83563e-06	functional core rhizobiome	histone-lysine N-methyltransferase SUV420H [EC:2.1.1.43]
K11441	7.08109e-05	functional core rhizobiome	dehydrogluconokinase [EC:2.7.1.13]
K11444	0.000110446	functional core rhizobiome	two-component system, chemotaxis family, response regulator WspR [EC:2.7.7.65]
K11738	0.000161576	functional core rhizobiome	L-asparagine permease
K11739	0.000139761	functional core rhizobiome	bacteriophage N4 adsorption protein A
K11742	0.000115831	functional core rhizobiome	spermidine export protein MdtI
K11746	6.57194e-05	functional core rhizobiome	glutathione-regulated potassium-efflux system ancillary protein KefF
K11905	7.73319e-05	taxonomic core rhizobiome	type VI secretion system protein
K11916	0.000134944	functional core rhizobiome	serine/threonine-protein kinase Stk1 [EC:2.7.11.-]
K11937	0.000102163	taxonomic core rhizobiome	biofilm PGA synthesis protein PgaD
K11943	0.000118925	taxonomic core rhizobiome	PAH dioxygenase large subunit [EC:1.13.11.-]
K11960	4.11236e-06	functional core rhizobiome	urea transport system permease protein
K12252	0.000157288	taxonomic core rhizobiome	arginine:pyruvate transaminase [EC:2.6.1.84]
K12526	9.90882e-06	functional core rhizobiome	bifunctional diaminopimelate decarboxylase / aspartate kinase [EC:4.1.1.20 2.7.2.4]
K12534	0.000189149	functional core rhizobiome	membrane fusion protein, S-layer protein transport system
K12909	0.000164749	functional core rhizobiome	carboxyvinyl-carboxyphosphonate phosphorylmutase [EC:2.7.8.23]
K12945	0.000104121	functional core rhizobiome	GDP-mannose pyrophosphatase NudK [EC:3.6.1.-]
K12972	0.000185683	functional core rhizobiome	glyoxylate/hydroxypyruvate reductase A [EC:1.1.1.79 1.1.1.81]
K12973	0.000190539	functional core rhizobiome	lipid IVA palmitoyltransferase [EC:2.3.1.251]
K13061	0.000182354	functional core rhizobiome	acyl homoserine lactone synthase [EC:2.3.1.184]
K13299	4.70767e-05	functional core rhizobiome	glutathione S-transferase kappa 1 [EC:2.5.1.18]
K13448	1.33358e-05	functional core rhizobiome	calcium-binding protein CML
K13472	0.000166159	functional core rhizobiome	sulfotransferase
K13481	8.36571e-05	functional core rhizobiome	xanthine dehydrogenase small subunit [EC:1.17.1.4]
K13489	4.84279e-05	taxonomic core rhizobiome	chemotaxis-related protein WspD
K13490	0.000128384	taxonomic core rhizobiome	two-component system, chemotaxis family, sensor histidine kinase and response regulator WspE
K13651	5.53797e-05	functional core rhizobiome	motility quorum-sensing regulator / GCU-specific mRNA interferase toxin
K13652	8.54e-05	functional core rhizobiome	AraC family transcriptional regulator
K13654	1.03592e-05	functional core rhizobiome	GntR family transcriptional regulator, colanic acid and biofilm gene transcriptional regulator
K13655	0.000109761	functional core rhizobiome	HTH-type transcriptional regulator / antitoxin MqsA
K13657	7.33958e-05	functional core rhizobiome	alpha-1,3-mannosyltransferase [EC:2.4.1.252]
K13662	2.10514e-05	functional core rhizobiome	putative polymerase
K13663	4.46289e-05	functional core rhizobiome	acyltransferase [EC:2.3.1.-]
K13779	0.000181551	functional core rhizobiome	isohexenylglutaconyl-CoA hydratase [EC:4.2.1.57]
K13791	0.000192321	functional core rhizobiome	invasion plasmid antigen
K13794	0.000158776	taxonomic core rhizobiome	LysR family transcriptional regulator, regulatory protein for tcuABC
K13926	0.000138998	functional core rhizobiome	ribosome-dependent ATPase
K13928	0.000148828	functional core rhizobiome	LysR family transcriptional regulator, malonate utilization transcriptional regulator
K13929	2.20109e-05	functional core rhizobiome	malonate decarboxylase alpha subunit [EC:2.3.1.187]
K13930	0.000100283	functional core rhizobiome	triphosphoribosyl-dephospho-CoA synthase [EC:2.4.2.52]
K13931	0.000146733	functional core rhizobiome	malonate decarboxylase delta subunit
K14063	4.75271e-05	functional core rhizobiome	AraC family transcriptional regulator, positive regulator of tynA and feaB
K14079	0.000131928	functional core rhizobiome	poly(A) RNA polymerase GLD2 [EC:2.7.7.19]
K14157	9.13727e-05	taxonomic core rhizobiome	alpha-aminoadipic semialdehyde synthase [EC:1.5.1.8 1.5.1.9]
K14486	0.000116419	functional core rhizobiome	auxin response factor
K14519	0.000110466	taxonomic core rhizobiome	NADP-dependent aldehyde dehydrogenase [EC:1.2.1.4]
K14520	1.39428e-05	functional core rhizobiome	4-hydroxyacetophenone monooxygenase [EC:1.14.13.84]
K14521	0.000182236	taxonomic core rhizobiome	N-acetyltransferase 10 [EC:2.3.1.-]
K14744	0.000134102	functional core rhizobiome	prophage endopeptidase [EC:3.4.-.-]
K15054	4.13781e-05	functional core rhizobiome	(S)-mandelate dehydrogenase [EC:1.1.99.31]
K15055	8.58504e-05	functional core rhizobiome	2-nitrobenzoate nitroreductase [EC:1.7.1.-]
K15056	9.14118e-05	functional core rhizobiome	2-hydroxylaminobenzoate mutase [EC:5.4.99.-]
K15057	0.000143306	functional core rhizobiome	nitrobenzene nitroreductase [EC:1.7.1.-]
K15065	0.000170154	functional core rhizobiome	3-O-methylgallate 3,4-dioxygenase [EC:1.13.11.-]
K15228	9.72475e-05	functional core rhizobiome	methylamine dehydrogenase light chain [EC:1.4.9.1]
K15461	4.72725e-05	taxonomic core rhizobiome	tRNA 5-methylaminomethyl-2-thiouridine biosynthesis bifunctional protein [EC:2.1.1.61 1.5.-.-]
K15511	4.40806e-05	taxonomic core rhizobiome	benzoyl-CoA 2,3-epoxidase subunit A [EC:1.14.13.208]
K15514	0.000116027	functional core rhizobiome	3,4-dehydroadipyl-CoA semialdehyde dehydrogenase [EC:1.2.1.77]
K15536	4.11627e-05	functional core rhizobiome	soluble cytochrome b562
K15555	6.5739e-05	functional core rhizobiome	sulfonate transport system ATP-binding protein [EC:3.6.3.-]
K15576	0.000128012	functional core rhizobiome	nitrate/nitrite transport system substrate-binding protein
K15577	0.000185898	functional core rhizobiome	nitrate/nitrite transport system permease protein
K15746	2.16388e-05	functional core rhizobiome	beta-carotene 3-hydroxylase [EC:1.14.13.129]
K15755	3.4818e-05	functional core rhizobiome	2'-aminobiphenyl-2,3-diol 1,2-dioxygenase, large subunit [EC:1.13.11.-]
K15782	3.78924e-05	functional core rhizobiome	Lrp/AsnC family transcriptional regulator, regulator of ectoine-degradation genes
K15784	4.94658e-05	functional core rhizobiome	N-alpha-acetyl-L-2,4-diaminobutyrate deacetylase [EC:3.5.1.-]
K15785	7.24167e-05	taxonomic core rhizobiome	L-2,4-diaminobutyrate transaminase [EC:2.6.1.76]
K15786	0.000172308	functional core rhizobiome	aspartate-semialdehyde dehydrogenase [EC:1.2.1.-]
K15978	8.48908e-05	functional core rhizobiome	A-kinase anchor protein 8-like protein
K16011	0.000149063	functional core rhizobiome	mannose-1-phosphate guanylyltransferase / mannose-6-phosphate isomerase [EC:2.7.7.13 5.3.1.8]
K16049	4.51968e-05	functional core rhizobiome	3,4-dihydroxy-9,10-secoandrosta-1,3,5(10)-triene-9,17-dione 4,5-dioxygenase [EC:1.13.11.25]
K16051	2.45371e-05	functional core rhizobiome	3-oxo-5alpha-steroid 4-dehydrogenase [EC:1.3.99.5]
K16053	4.24552e-05	functional core rhizobiome	miniconductance mechanosensitive channel
K16074	0.000114421	taxonomic core rhizobiome	zinc transporter
K16077	1.9426e-05	functional core rhizobiome	sucrose porin
K16079	5.52623e-05	functional core rhizobiome	outer membrane immunogenic protein
K16081	8.16793e-05	taxonomic core rhizobiome	alginate production protein
K16218	0.000103945	functional core rhizobiome	2-methylisoborneol synthase [EC:4.2.3.118]
K16234	0.000156544	functional core rhizobiome	histidine transporter
K16235	2.67695e-05	functional core rhizobiome	S-methylmethionine transporter
K16238	3.17043e-05	functional core rhizobiome	ethanolamine permease
K16345	0.000164768	functional core rhizobiome	xanthine permease XanP
K16552	0.000107156	taxonomic core rhizobiome	polysaccharide biosynthesis/export protein ExoF
K16554	7.32587e-05	functional core rhizobiome	polysaccharide biosynthesis transport protein
K16559	7.8781e-05	functional core rhizobiome	endo-1,3-1,4-beta-glycanase ExoK [EC:3.2.1.-]
K16560	6.00208e-05	functional core rhizobiome	succinoglycan biosynthesis protein ExoH
K16967	4.78796e-05	functional core rhizobiome	dimethyl-sulfide monooxygenase [EC:1.14.13.131]
K17212	5.04058e-05	functional core rhizobiome	bisdemethoxycurcumin synthase [EC:2.3.1.211]
K17213	2.97656e-05	taxonomic core rhizobiome	inositol transport system substrate-binding protein
K17226	0.000189971	functional core rhizobiome	sulfur-oxidizing protein SoxY
K17242	8.90619e-05	functional core rhizobiome	alpha-1,4-digalacturonate transport system permease protein
K17681	0.000103338	taxonomic core rhizobiome	ATPase family AAA domain-containing protein 3A/B
K17725	0.000153606	functional core rhizobiome	sulfur dioxygenase [EC:1.13.11.18]
K17736	8.07197e-05	functional core rhizobiome	AraC family transcriptional regulator, carnitine catabolism transcriptional activator
K17737	8.16597e-06	functional core rhizobiome	LysR family transcriptional regulator, carnitine catabolism transcriptional activator
K17754	0.00015768	functional core rhizobiome	cyclopentanol dehydrogenase [EC:1.1.1.163]
K17758	6.99297e-05	taxonomic core rhizobiome	ADP-dependent NAD(P)H-hydrate dehydratase [EC:4.2.1.136]
K17850	0.000130577	taxonomic core rhizobiome	LysR family transcriptional regulator, regulator of gene expression of beta-lactamase
K17914	2.38517e-05	functional core rhizobiome	kinesin family member 13
K17938	0.00012155	functional core rhizobiome	peptide/bleomycin uptake transporter
K17940	7.85264e-05	functional core rhizobiome	2-heptyl-3-hydroxy-4(1H)-quinolone synthase [EC:1.14.13.182]
K18013	1.58228e-05	functional core rhizobiome	3-keto-5-aminohexanoate cleavage enzyme [EC:2.3.1.247]
K18028	0.000179886	functional core rhizobiome	2,5-dihydroxypyridine 5,6-dioxygenase [EC:1.13.11.9]
K18068	2.99419e-05	functional core rhizobiome	phthalate 4,5-dioxygenase [EC:1.14.12.7]
K18242	3.97332e-05	functional core rhizobiome	salicylate 5-hydroxylase large subunit [EC:1.14.13.172]
K18252	0.000177948	functional core rhizobiome	phthalate 3,4-dioxygenase subunit beta [EC:1.14.12.-]
K18257	6.29191e-05	functional core rhizobiome	cis-3,4-dihydrophenanthrene-3,4-diol dehydrogenase [EC:1.3.1.49]
K18282	0.000128815	functional core rhizobiome	cyanide dihydratase [EC:3.5.5.-]
K18293	0.000164259	functional core rhizobiome	p-cymene monooxygenase electron transfer component [EC:1.18.1.3]
K18325	0.000174932	functional core rhizobiome	AraC family of transcriptional regulator, multidrug resistance transcriptional activator
K18326	2.1913e-05	functional core rhizobiome	MFS transporter, DHA2 family, multidrug resistance protein
K18336	5.62805e-05	functional core rhizobiome	2,4-diketo-3-deoxy-L-fuconate hydrolase [EC:3.7.1.-]
K18348	1.37862e-05	taxonomic core rhizobiome	serine/alanine racemase [EC:5.1.1.18 5.1.1.1]
K18364	9.77762e-05	functional core rhizobiome	2-oxopent-4-enoate/cis-2-oxohex-4-enoate hydratase [EC:4.2.1.80 4.2.1.132]
K18365	0.000164651	functional core rhizobiome	4-hydroxy-2-oxovalerate/4-hydroxy-2-oxohexanoate aldolase [EC:4.1.3.39 4.1.3.43]
K18366	4.50597e-05	functional core rhizobiome	acetaldehyde/propanal dehydrogenase [EC:1.2.1.10 1.2.1.87]
K18373	1.10055e-05	functional core rhizobiome	type III secretion protein HrpB1
K18377	0.000183979	taxonomic core rhizobiome	lysozyme-related protein Hpa2
K18609	5.72597e-05	functional core rhizobiome	pyridoxal 4-dehydrogenase [EC:1.1.1.107]
K18661	0.000102437	functional core rhizobiome	malonyl-CoA/methylmalonyl-CoA synthetase [EC:6.2.1.-]
K18691	5.15415e-05	functional core rhizobiome	membrane-bound lytic murein transglycosylase F [EC:4.2.2.-]
K18697	1.62144e-05	functional core rhizobiome	phosphatidylglycerophosphatase C [EC:3.1.3.27]
K19292	6.31736e-05	functional core rhizobiome	alginate biosynthesis protein AlgK
K19335	8.58699e-05	functional core rhizobiome	TetR/AcrR family transcriptional regulator, repressor for divergent bdcA
K19337	0.000127131	functional core rhizobiome	RpiR family transcriptional regulator, carbohydrate utilization regulator
K19338	6.05104e-05	functional core rhizobiome	LysR family transcriptional regulator, nitrogen assimilation regulatory protein
K19339	8.87878e-05	functional core rhizobiome	NosR/NirI family transcriptional regulator, nitrous oxide reductase regulator
K19562	4.99554e-05	functional core rhizobiome	bifunctional dethiobiotin synthetase / adenosylmethionine---8-amino-7-oxononanoate aminotransferase [EC:6.3.3.3 2.6.1.62]
K19609	0.000166472	taxonomic core rhizobiome	two-component system, OmpR family, sensor histidine kinase PfeS [EC:2.7.13.3]

## Sheet: Tomato
KO	p-value	Type of core rhizobiome	Description
K00018	0.000765483	functional core rhizobiome	glycerate dehydrogenase [EC:1.1.1.29]
K00126	0.000574112	functional core rhizobiome	formate dehydrogenase subunit delta [EC:1.2.1.2]
K00138	0.000938673	functional core rhizobiome	aldehyde dehydrogenase [EC:1.2.1.-]
K00141	0.000467585	functional core rhizobiome	benzaldehyde dehydrogenase (NAD) [EC:1.2.1.28]
K01028	0.000366644	functional core rhizobiome	3-oxoacid CoA-transferase subunit A [EC:2.8.3.5]
K01227	1.61922e-05	functional core rhizobiome	mannosyl-glycoprotein endo-beta-N-acetylglucosaminidase [EC:3.2.1.96]
K01690	0.000521748	functional core rhizobiome	phosphogluconate dehydratase [EC:4.2.1.12]
K01792	0.000594092	functional core rhizobiome	glucose-6-phosphate 1-epimerase [EC:5.1.3.15]
K01796	0.000654884	taxonomic core rhizobiome	alpha-methylacyl-CoA racemase [EC:5.1.99.4]
K01919	0.000634999	functional core rhizobiome	glutamate--cysteine ligase [EC:6.3.2.2]
K01920	0.000535194	functional core rhizobiome	glutathione synthase [EC:6.3.2.3]
K01935	0.000253678	taxonomic core rhizobiome	dethiobiotin synthetase [EC:6.3.3.3]
K01941	0.000715865	functional core rhizobiome	urea carboxylase [EC:6.3.4.6]
K01958	0.000270343	functional core rhizobiome	pyruvate carboxylase [EC:6.4.1.1]
K01968	0.000519476	functional core rhizobiome	3-methylcrotonyl-CoA carboxylase alpha subunit [EC:6.4.1.4]
K02000	0.000269302	taxonomic core rhizobiome	glycine betaine/proline transport system ATP-binding protein [EC:3.6.3.32]
K02042	0.00069295	taxonomic core rhizobiome	phosphonate transport system permease protein
K02073	0.000189572	taxonomic core rhizobiome	D-methionine transport system substrate-binding protein
K02164	0.00021921	functional core rhizobiome	nitric oxide reductase NorE protein
K02168	0.000578563	functional core rhizobiome	choline/glycine/proline betaine transport protein
K02192	0.000553564	taxonomic core rhizobiome	bacterioferritin-associated ferredoxin
K02204	0.000282842	functional core rhizobiome	homoserine kinase type II [EC:2.7.1.39]
K02225	2.77445e-05	functional core rhizobiome	cobalamin biosynthetic protein CobC
K02227	0.000577616	functional core rhizobiome	adenosylcobinamide-phosphate synthase [EC:6.3.1.10]
K02521	0.00090752	functional core rhizobiome	LysR family transcriptional regulator, positive regulator for ilvC
K02525	0.000227638	functional core rhizobiome	LacI family transcriptional regulator, kdg operon repressor
K02526	0.000692571	functional core rhizobiome	2-keto-3-deoxygluconate permease
K02575	0.00087362	taxonomic core rhizobiome	MFS transporter, NNP family, nitrate/nitrite transporter
K02621	0.000169971	functional core rhizobiome	topoisomerase IV subunit A [EC:5.99.1.-]
K02623	6.08864e-05	functional core rhizobiome	LysR family transcriptional regulator, pca operon transcriptional activator
K02672	1.50559e-05	functional core rhizobiome	type IV pilus assembly protein PilW
K03192	0.000898335	functional core rhizobiome	urease accessory protein
K03194	0.000286535	functional core rhizobiome	type IV secretion system protein VirB1
K03292	0.000212866	functional core rhizobiome	glycoside/pentoside/hexuronide:cation symporter, GPH family
K03299	0.000824192	taxonomic core rhizobiome	gluconate:H+ symporter, GntP family
K03300	0.000599395	functional core rhizobiome	citrate-Mg2+:H+ or citrate-Ca2+:H+ symporter, CitMHS family
K03304	0.000284357	functional core rhizobiome	tellurite resistance protein
K03310	3.36154e-05	functional core rhizobiome	alanine or glycine:cation symporter, AGCS family
K03314	6.62838e-06	functional core rhizobiome	Na+:H+ antiporter, NhaB family
K03324	0.000168834	functional core rhizobiome	phosphate:Na+ symporter
K03406	0.000348653	functional core rhizobiome	methyl-accepting chemotaxis protein
K03414	0.000858375	taxonomic core rhizobiome	chemotaxis protein CheZ
K03462	0.000439746	functional core rhizobiome	nicotinamide phosphoribosyltransferase [EC:2.4.2.12]
K03468	0.000775899	functional core rhizobiome	p-hydroxybenzoic acid efflux pump subunit AaeB
K03472	0.000852031	functional core rhizobiome	D-erythrose 4-phosphate dehydrogenase [EC:1.2.1.72]
K03473	0.000165994	functional core rhizobiome	erythronate-4-phosphate dehydrogenase [EC:1.1.1.290]
K03782	0.000303296	functional core rhizobiome	catalase-peroxidase [EC:1.11.1.21]
K03791	0.000422891	functional core rhizobiome	putative chitinase
K04752	0.000364277	functional core rhizobiome	nitrogen regulatory protein P-II 2
K04754	0.000660187	functional core rhizobiome	phospholipid-binding lipoprotein MlaA
K04755	0.000888298	functional core rhizobiome	ferredoxin, 2Fe-2S
K04758	0.000857712	functional core rhizobiome	ferrous iron transport protein A
K04761	5.87085e-06	taxonomic core rhizobiome	LysR family transcriptional regulator, hydrogen peroxide-inducible genes activator
K04765	0.000897483	taxonomic core rhizobiome	nucleoside triphosphate diphosphatase [EC:3.6.1.9]
K05549	0.000409729	taxonomic core rhizobiome	benzoate/toluate 1,2-dioxygenase subunit alpha [EC:1.14.12.10 1.14.12.-]
K05590	0.00076179	functional core rhizobiome	ATP-dependent RNA helicase SrmB [EC:3.6.4.13]
K05600	0.000752416	taxonomic core rhizobiome	anthranilate 1,2-dioxygenase (deaminating, decarboxylating) small subunit [EC:1.14.12.1]
K05604	0.000368443	functional core rhizobiome	beta-Ala-His dipeptidase [EC:3.4.13.20]
K05613	0.000659334	functional core rhizobiome	solute carrier family 1 (glial high affinity glutamate transporter), member 2
K05666	0.000633105	taxonomic core rhizobiome	ATP-binding cassette, subfamily C (CFTR/MRP), member 2
K05685	0.000828263	functional core rhizobiome	macrolide transport system ATP-binding/permease protein [EC:3.6.3.-]
K05774	0.00077249	functional core rhizobiome	ribose 1,5-bisphosphokinase [EC:2.7.4.23]
K05780	0.000524589	functional core rhizobiome	alpha-D-ribose 1-methylphosphonate 5-triphosphate synthase subunit PhnL [EC:2.7.8.37]
K05781	0.000827411	functional core rhizobiome	putative phosphonate transport system ATP-binding protein
K07453	0.000883279	functional core rhizobiome	putative restriction endonuclease
K07455	0.000683386	functional core rhizobiome	recombination protein RecT
K07459	0.000210498	functional core rhizobiome	putative ATP-dependent endonuclease of the OLD family
K07467	0.000261158	taxonomic core rhizobiome	phage replication initiation protein
K07473	6.12652e-05	functional core rhizobiome	DNA-damage-inducible protein J
K07474	0.000830157	functional core rhizobiome	phage terminase small subunit
K07506	0.00029127	taxonomic core rhizobiome	AraC family transcriptional regulator
K07516	0.000824192	taxonomic core rhizobiome	3-hydroxyacyl-CoA dehydrogenase [EC:1.1.1.35]
K07518	0.000566253	functional core rhizobiome	hydroxybutyrate-dimer hydrolase [EC:3.1.1.22]
K07520	5.72881e-05	functional core rhizobiome	actin-binding LIM protein
K07724	0.000590873	functional core rhizobiome	Ner family transcriptional regulator
K07726	7.02608e-05	functional core rhizobiome	putative transcriptional regulator
K07733	0.000810935	functional core rhizobiome	prophage regulatory protein
K07740	0.000137207	functional core rhizobiome	regulator of sigma D
K07741	1.5624e-05	functional core rhizobiome	anti-repressor protein
K07746	0.000875988	functional core rhizobiome	antitoxin ParD1/3/4
K07750	0.000675337	functional core rhizobiome	methylsterol monooxygenase [EC:1.14.13.72]
K07771	0.000539266	taxonomic core rhizobiome	two-component system, OmpR family, response regulator BasR
K07772	0.000903543	taxonomic core rhizobiome	two-component system, OmpR family, torCAD operon response regulator TorR
K07774	0.00034032	functional core rhizobiome	two-component system, OmpR family, response regulator TctD
K07780	2.6987e-05	functional core rhizobiome	AraC family transcriptional regulator, transcriptional regulator required for anaerobic and stationary phase induction of genes
K07782	0.000822298	functional core rhizobiome	LuxR family transcriptional regulator, quorum-sensing system regulator SdiA
K07783	0.00075715	functional core rhizobiome	MFS transporter, OPA family, sugar phosphate sensor protein UhpC
K07789	0.000297709	functional core rhizobiome	multidrug efflux pump
K07791	0.000800045	functional core rhizobiome	anaerobic C4-dicarboxylate transporter DcuA
K08086	0.000227827	functional core rhizobiome	pilus assembly protein FimV
K08129	0.000593903	functional core rhizobiome	nyctalopin
K08141	0.000579131	functional core rhizobiome	MFS transporter, SP family, general alpha glucoside:H+ symporter
K08251	0.000501484	functional core rhizobiome	alpha 1,4-N-acetylglucosaminyltransferase [EC:2.4.1.-]
K08261	0.000306799	functional core rhizobiome	D-sorbitol dehydrogenase (acceptor) [EC:1.1.99.21]
K08276	5.14173e-05	functional core rhizobiome	ecotin
K08299	0.000215044	functional core rhizobiome	crotonobetainyl-CoA hydratase [EC:4.2.1.149]
K08304	0.00033265	functional core rhizobiome	membrane-bound lytic murein transglycosylase A [EC:4.2.2.-]
K08311	0.000796731	functional core rhizobiome	putative (di)nucleoside polyphosphate hydrolase [EC:3.6.1.-]
K08312	9.18504e-05	functional core rhizobiome	ADP-ribose diphosphatase [EC:3.6.1.-]
K08324	0.000117322	functional core rhizobiome	succinate-semialdehyde dehydrogenase [EC:1.2.1.16 1.2.1.24]
K08325	0.000606307	taxonomic core rhizobiome	NADP-dependent alcohol dehydrogenase [EC:1.1.-.-]
K08348	0.000793796	functional core rhizobiome	formate dehydrogenase-N, alpha subunit [EC:1.1.5.6]
K08368	0.000263241	functional core rhizobiome	MFS transporter, putative metabolite transport protein
K08399	0.000378386	functional core rhizobiome	leucine-rich repeat-containing G protein-coupled receptor 6
K08576	6.90298e-05	functional core rhizobiome	calpain-7 [EC:3.4.22.-]
K08682	0.000453665	functional core rhizobiome	acyl carrier protein phosphodiesterase [EC:3.1.4.14]
K08685	0.000189382	functional core rhizobiome	quinohemoprotein amine dehydrogenase [EC:1.4.9.1]
K08690	0.000585002	functional core rhizobiome	cis-2,3-dihydrobiphenyl-2,3-diol dehydrogenase [EC:1.3.1.56]
K08711	0.000312481	taxonomic core rhizobiome	ATP-binding cassette, subfamily G (WHITE), member 2, PDR
K08720	0.000494382	functional core rhizobiome	outer membrane protein OmpU
K08721	0.000853072	functional core rhizobiome	outer membrane protein, multidrug efflux system
K08728	0.000941987	functional core rhizobiome	nucleoside deoxyribosyltransferase [EC:2.4.2.6]
K08746	0.00060697	functional core rhizobiome	solute carrier family 27 (fatty acid transporter), member 2 [EC:6.2.1.- 6.2.1.3]
K08789	1.85595e-05	taxonomic core rhizobiome	microtubule-associated serine/threonine kinase [EC:2.7.11.1]
K08796	0.000440124	functional core rhizobiome	BR serine/threonine kinase [EC:2.7.11.1]
K08821	0.000166467	taxonomic core rhizobiome	cyclin-dependent kinase 14 [EC:2.7.11.22]
K08867	0.000401112	functional core rhizobiome	WNK lysine deficient protein kinase [EC:2.7.11.1]
K08961	0.000580646	taxonomic core rhizobiome	chondroitin-sulfate-ABC endolyase/exolyase [EC:4.2.2.20 4.2.2.21]
K08994	0.000889245	functional core rhizobiome	ion channel-forming bestrophin family protein
K08997	0.000369011	taxonomic core rhizobiome	uncharacterized protein
K09017	0.000941703	functional core rhizobiome	TetR/AcrR family transcriptional regulator
K09018	0.000264283	functional core rhizobiome	pyrimidine oxygenase [EC:1.14.99.46]
K09019	9.54487e-05	functional core rhizobiome	3-hydroxypropanoate dehydrogenase [EC:1.1.1.-]
K09024	0.000633578	functional core rhizobiome	flavin reductase [EC:1.5.1.-]
K09240	0.000366455	functional core rhizobiome	transcriptional regulatory protein CAT8
K10009	0.000198662	functional core rhizobiome	cystine transport system permease protein
K10013	0.000863204	functional core rhizobiome	lysine/arginine/ornithine transport system substrate-binding protein
K11702	0.000788777	taxonomic core rhizobiome	beta-1,2-xylosyltransferase [EC:2.4.2.-]
K11712	0.000877408	functional core rhizobiome	two-component system, LuxR family, response regulator DctR
K11719	0.000143457	functional core rhizobiome	lipopolysaccharide export system protein LptC
K11729	0.000358027	taxonomic core rhizobiome	acyl-CoA dehydrogenase family member 10
K11732	0.000724766	functional core rhizobiome	phenylalanine-specific permease
K11733	0.000843793	functional core rhizobiome	lysine-specific permease
K11734	0.000794459	functional core rhizobiome	aromatic amino acid transport protein AroP
K11737	0.000311534	functional core rhizobiome	D-serine/D-alanine/glycine transporter
K11738	7.02608e-05	functional core rhizobiome	L-asparagine permease
K11739	0.00094265	functional core rhizobiome	bacteriophage N4 adsorption protein A
K11742	0.00059163	functional core rhizobiome	spermidine export protein MdtI
K11746	0.000886214	taxonomic core rhizobiome	glutathione-regulated potassium-efflux system ancillary protein KefF
K11747	0.000808284	functional core rhizobiome	glutathione-regulated potassium-efflux system protein KefB
K11890	0.000332177	taxonomic core rhizobiome	type VI secretion system protein ImpM
K11912	0.000498454	functional core rhizobiome	serine/threonine-protein kinase PpkA [EC:2.7.11.1]
K11913	0.000670981	taxonomic core rhizobiome	type VI secretion system protein
K11914	0.000342214	functional core rhizobiome	sigma-54 dependent transcriptional regulator
K11915	0.000527998	functional core rhizobiome	serine/threonine protein phosphatase Stp1 [EC:3.1.3.16]
K11921	1.36355e-05	taxonomic core rhizobiome	LysR family transcriptional regulator, cyn operon transcriptional activator
K11923	0.000800235	functional core rhizobiome	MerR family transcriptional regulator, copper efflux regulator
K11925	0.000431697	taxonomic core rhizobiome	SgrR family transcriptional regulator
K11929	0.000790387	functional core rhizobiome	outer membrane pore protein E
K11934	0.000188814	functional core rhizobiome	outer membrane protein X
K11935	0.000664542	taxonomic core rhizobiome	biofilm PGA synthesis protein PgaA
K11937	0.000184742	taxonomic core rhizobiome	biofilm PGA synthesis protein PgaD
K11943	0.0004031	functional core rhizobiome	PAH dioxygenase large subunit [EC:1.13.11.-]
K11960	3.83499e-05	functional core rhizobiome	urea transport system permease protein
K13448	0.000929204	functional core rhizobiome	calcium-binding protein CML
K13472	0.000214191	functional core rhizobiome	sulfotransferase
K13481	0.000504041	functional core rhizobiome	xanthine dehydrogenase small subunit [EC:1.17.1.4]
K13657	9.58274e-05	functional core rhizobiome	alpha-1,3-mannosyltransferase [EC:2.4.1.252]
K13662	0.000459725	functional core rhizobiome	putative polymerase
K13663	0.00079086	taxonomic core rhizobiome	acyltransferase [EC:2.3.1.-]
K13918	0.000287766	functional core rhizobiome	glucarate dehydratase-related protein
K13926	0.000871253	functional core rhizobiome	ribosome-dependent ATPase
K13928	0.000835649	functional core rhizobiome	LysR family transcriptional regulator, malonate utilization transcriptional regulator
K13929	0.000892937	functional core rhizobiome	malonate decarboxylase alpha subunit [EC:2.3.1.187]
K13930	0.00063301	functional core rhizobiome	triphosphoribosyl-dephospho-CoA synthase [EC:2.4.2.52]
K13931	0.000442113	functional core rhizobiome	malonate decarboxylase delta subunit
K14205	0.000293543	functional core rhizobiome	phosphatidylglycerol lysyltransferase [EC:2.3.2.3]
K14414	0.000677799	functional core rhizobiome	transcriptional regulatory protein RtcR
K14453	0.000600815	taxonomic core rhizobiome	solute carrier family 26, other
K14486	0.000132094	functional core rhizobiome	auxin response factor
K15551	6.7136e-05	functional core rhizobiome	taurine transport system substrate-binding protein
K15553	0.000836407	functional core rhizobiome	sulfonate transport system substrate-binding protein
K15577	0.00013645	functional core rhizobiome	nitrate/nitrite transport system permease protein
K15918	0.00019781	functional core rhizobiome	D-glycerate 3-kinase [EC:2.7.1.31]
K15919	0.000580741	functional core rhizobiome	hydroxypyruvate reductase 2
K16074	8.63583e-05	functional core rhizobiome	zinc transporter
K16077	0.00010416	taxonomic core rhizobiome	sucrose porin
K16079	0.000465596	functional core rhizobiome	outer membrane immunogenic protein
K16081	0.000163248	taxonomic core rhizobiome	alginate production protein
K16152	0.000514078	functional core rhizobiome	heme acquisition protein HasR
K16160	0.000698631	functional core rhizobiome	methane monooxygenase regulatory protein B
K16234	8.44645e-05	taxonomic core rhizobiome	histidine transporter
K16235	0.000357838	functional core rhizobiome	S-methylmethionine transporter
K16238	0.000910739	functional core rhizobiome	ethanolamine permease
K16304	0.000864625	functional core rhizobiome	p-cumate 2,3-dioxygenase ferredoxin component
K16319	0.00050139	functional core rhizobiome	anthranilate 1,2-dioxygenase large subunit [EC:1.14.12.1]
K16321	3.80658e-05	taxonomic core rhizobiome	high-affinity gluconate transporter
K16322	0.00074948	taxonomic core rhizobiome	low-affinity inorganic phosphate transporter
K16340	0.000190519	functional core rhizobiome	PH domain and leucine-rich repeat-containing protein phosphatase [EC:3.1.3.16]
K18348	0.000501958	functional core rhizobiome	serine/alanine racemase [EC:5.1.1.18 5.1.1.1]
K18364	0.000119027	functional core rhizobiome	2-oxopent-4-enoate/cis-2-oxohex-4-enoate hydratase [EC:4.2.1.80 4.2.1.132]
K18365	0.000449404	functional core rhizobiome	4-hydroxy-2-oxovalerate/4-hydroxy-2-oxohexanoate aldolase [EC:4.1.3.39 4.1.3.43]
K18366	0.000445238	taxonomic core rhizobiome	acetaldehyde/propanal dehydrogenase [EC:1.2.1.10 1.2.1.87]
K18373	7.80255e-05	functional core rhizobiome	type III secretion protein HrpB1
K18377	0.000936401	functional core rhizobiome	lysozyme-related protein Hpa2
K19339	0.00069759	functional core rhizobiome	NosR/NirI family transcriptional regulator, nitrous oxide reductase regulator
K19562	0.000811787	taxonomic core rhizobiome	bifunctional dethiobiotin synthetase / adenosylmethionine---8-amino-7-oxononanoate aminotransferase [EC:6.3.3.3 2.6.1.62]
K19609	0.000929772	taxonomic core rhizobiome	two-component system, OmpR family, sensor histidine kinase PfeS [EC:2.7.13.3]
