# Supplementary material for: Insights into the taxonomic and functional characterization of agricultural crop core rhizobiomes and their potential microbial drivers
Source: Sci Rep. 2021 May 12;11:10068. doi: 10.1038/s41598-021-89569-7 (PMC8115259; doi:10.1038/s41598-021-89569-7)
Supplement: Supplementary file 4 — Supplementary Data 3. [file 41598_2021_89569_MOESM4_ESM.xlsx]

## Sheet: Rice
KO	Description	Type of core rhizobiome	Pathway
K00302	sarcosine oxidase, subunit alpha [EC:1.5.3.1]	functional core rhizobiome	Amino acid metabolism
K00305	sarcosine oxidase, subunit gamma [EC:1.5.3.1]	functional core rhizobiome	Amino acid metabolism
K01919	glutamate--cysteine ligase [EC:6.3.2.2]	taxonomic core rhizobiome	Amino acid metabolism
K01920	glutathione synthase [EC:6.3.2.3]	taxonomic core rhizobiome	Amino acid metabolism
K02000	glycine betaine/proline transport system ATP-binding protein [EC:3.6.3.32]	functional core rhizobiome	Membrane transport
K02225	cobalamin biosynthetic protein CobC	functional core rhizobiome	Metabolism of cofactors and vitamins
K02623	LysR family transcriptional regulator, pca operon transcriptional activator	taxonomic core rhizobiome	Transcription factors
K02624	IclR family transcriptional regulator, pca regulon regulatory protein	functional core rhizobiome	Transcription factors
K02625	MFS transporter, MHS family, dicarboxylic acid transporter PcaT	functional core rhizobiome	Transporters
K02661	type IV pilus assembly protein PilK	taxonomic core rhizobiome	Two-component system
K02671	type IV pilus assembly protein PilV	taxonomic core rhizobiome	Two-component system
K02848	heptose I phosphotransferase [EC:2.7.1.-]	functional core rhizobiome	Glycan biosynthesis and metabolism
K02853	enterobacterial common antigen polymerase [EC:2.4.1.-]	functional core rhizobiome	Glycosyltransferases
K02854	AraC family transcriptional regulator, L-rhamnose operon transcriptional activator RhaR	functional core rhizobiome	Transcription factors
K03185	2-octaprenyl-6-methoxyphenol hydroxylase [EC:1.14.13.-]	functional core rhizobiome	Metabolism of cofactors and vitamins
K03187	urease accessory protein	functional core rhizobiome	Protein processing
K03188	urease accessory protein	functional core rhizobiome	Protein processing
K03230	type III secretion protein V	taxonomic core rhizobiome	Membrane transport
K03269	UDP-2,3-diacylglucosamine hydrolase [EC:3.6.1.54]	taxonomic core rhizobiome	Glycan biosynthesis and metabolism
K03285	general bacterial porin, GBP family	functional core rhizobiome	Transport
K03782	catalase-peroxidase [EC:1.11.1.21]	taxonomic core rhizobiome	Amino acid metabolism
K03791	putative chitinase	functional core rhizobiome	General function prediction only
K03796	Bax protein	functional core rhizobiome	General function prediction only
K07520	actin-binding LIM protein	functional core rhizobiome	Development and regeneration
K07589	D-erythro-7,8-dihydroneopterin triphosphate epimerase [EC:5.1.99.7]	functional core rhizobiome	Metabolism of cofactors and vitamins
K07659	two-component system, OmpR family, phosphate regulon response regulator OmpR	taxonomic core rhizobiome	Two-component system
K11738	L-asparagine permease	functional core rhizobiome	Transporters
K11739	bacteriophage N4 adsorption protein A	functional core rhizobiome	General function prediction only
K11742	spermidine export protein MdtI	taxonomic core rhizobiome	Transporters
K14205	phosphatidylglycerol lysyltransferase [EC:2.3.2.3]	functional core rhizobiome	Two-component system
K14347	solute carrier family 10 (sodium/bile acid cotransporter), member 7	taxonomic core rhizobiome	Transporters
K15229	methylamine dehydrogenase heavy chain [EC:1.4.9.1]	functional core rhizobiome	Methane metabolism
K15236	gamma-hexachlorocyclohexane dehydrochlorinase [EC:4.5.1.-]	functional core rhizobiome	Xenobiotics biodegradation and metabolism
K15554	sulfonate transport system permease protein	functional core rhizobiome	ABC transporters
K15786	aspartate-semialdehyde dehydrogenase [EC:1.2.1.-]	functional core rhizobiome	Amino acid metabolism
K15790	nitrogen fixation protein NifQ	functional core rhizobiome	Energy metabolism
K15827	formate hydrogenlyase subunit 2	functional core rhizobiome	Energy metabolism
K17079	optic atrophy protein 1 [EC:3.6.5.5]	functional core rhizobiome	Enzymes
K17215	inositol transport system ATP-binding protein	functional core rhizobiome	ABC transporters
K17226	sulfur-oxidizing protein SoxY	functional core rhizobiome	Metabolic pathways
K17736	AraC family transcriptional regulator, carnitine catabolism transcriptional activator	taxonomic core rhizobiome	Transcription factors
K17737	LysR family transcriptional regulator, carnitine catabolism transcriptional activator	taxonomic core rhizobiome	Transcription factors
K18302	membrane fusion protein, multidrug efflux system	taxonomic core rhizobiome	Transporters
K18304	LuxR family transcriptional regulator, quorum-sensing system regulator LasR	taxonomic core rhizobiome	Quorum sensing

## Sheet: Wheat
KO	Description	Type of core rhizobiome	Pathway
K02164	nitric oxide reductase NorE protein	functional core rhizobiome	Energy metabolism
K02339	DNA polymerase III subunit chi [EC:2.7.7.7]	taxonomic core rhizobiome	Replication and repair
K02674	type IV pilus assembly protein PilY1	taxonomic core rhizobiome	Secretion system
K02857	rhomboid-related protein 1/2/3 [EC:3.4.21.105]	functional core rhizobiome	Enzymes
K02925	large subunit ribosomal protein L3e	functional core rhizobiome	Translation
K03002	DNA-directed RNA polymerase I subunit RPA2 [EC:2.7.7.6]	taxonomic core rhizobiome	Transcription
K03103	multiple inositol-polyphosphate phosphatase / 2,3-bisphosphoglycerate 3-phosphatase [EC:3.1.3.62 3.1.3.80]	functional core rhizobiome	Carbohydrate metabolism
K03310	alanine or glycine:cation symporter, AGCS family	taxonomic core rhizobiome	Transport
K03311	branched-chain amino acid:cation transporter, LIVCS family	taxonomic core rhizobiome	Transport
K03314	Na+:H+ antiporter, NhaB family	functional core rhizobiome	Transporters
K03414	chemotaxis protein CheZ	functional core rhizobiome	Cell motility
K03617	electron transport complex protein RnfA	taxonomic core rhizobiome	Energy metabolism
K03630	DNA repair protein RadC	functional core rhizobiome	Replication and repair
K03632	chromosome partition protein MukB	functional core rhizobiome	Chromosome and associated proteins
K03509	DNA polymerase eta [EC:2.7.7.7]	taxonomic core rhizobiome	Enzymes
K03516	flagellar protein FlhE	taxonomic core rhizobiome	Flagellar system
K03576	LysR family transcriptional regulator, regulator for metE and metH	taxonomic core rhizobiome	Transcription factors
K03582	exodeoxyribonuclease V beta subunit [EC:3.1.11.5]	functional core rhizobiome	Replication and repair
K03614	electron transport complex protein RnfD	taxonomic core rhizobiome	Enzymes
K03837	serine transporter	taxonomic core rhizobiome	Transporters
K03840	flavodoxin II	functional core rhizobiome	Energy metabolism
K04054	type III secretion protein K	taxonomic core rhizobiome	Secretion system
K05550	benzoate/toluate 1,2-dioxygenase subunit beta [EC:1.14.12.10 1.14.12.-]	functional core rhizobiome	Metabolic pathways
K05553	minimal PKS acyl carrier protein	functional core rhizobiome	Metabolic pathways
K05787	DNA-binding protein HU-alpha	taxonomic core rhizobiome	DNA replication proteins
K07248	lactaldehyde dehydrogenase / glycolaldehyde dehydrogenase [EC:1.2.1.22 1.2.1.21]	functional core rhizobiome	Carbohydrate metabolism
K07320	ribosomal protein L3 glutamine methyltransferase [EC:2.1.1.298]	taxonomic core rhizobiome	Enzymes
K08048	adenylate cyclase 8 [EC:4.6.1.1]	functional core rhizobiome	Metabolic pathways
K08068	UDP-N-acetylglucosamine 2-epimerase (hydrolysing) [EC:3.2.1.183]	functional core rhizobiome	Carbohydrate metabolism
K08084	type IV fimbrial biogenesis protein FimT	taxonomic core rhizobiome	Secretion system
K10844	DNA excision repair protein ERCC-2 [EC:3.6.4.12]	taxonomic core rhizobiome	Transcription
K10854	acetone carboxylase, alpha subunit [EC:6.4.1.6]	functional core rhizobiome	Enzymes with EC numbers
K11275	histone H1/5	functional core rhizobiome	Chromosome and associated proteins
K11311	anthranilate 1,2-dioxygenase reductase component [EC:1.18.1.-]	functional core rhizobiome	Xenobiotics biodegradation and metabolism
K11324	DNA methyltransferase 1-associated protein 1	taxonomic core rhizobiome	Chromosome and associated proteins
K11889	type VI secretion system protein ImpN [EC:2.7.11.1]	taxonomic core rhizobiome	Secretion system
K11906	type VI secretion system protein VasD	taxonomic core rhizobiome	Secretion system
K11907	type VI secretion system protein VasG	taxonomic core rhizobiome	Secretion system
K13487	methyl-accepting chemotaxis protein WspA	functional core rhizobiome	Two-component system
K13488	chemotaxis-related protein WspB	functional core rhizobiome	Two-component system
K13491	two-component system, chemotaxis family, response regulator WspF [EC:3.1.1.61]	taxonomic core rhizobiome	Two-component system
K15670	rifamycin polyketide synthase modules 1, 2 and 3	functional core rhizobiome	Metabolism of terpenoids and polyketides
K15679	rhizoxin biosynthesis, polyketide synthase RhiF	functional core rhizobiome	Polyketide biosynthesis proteins
K15721	pesticin/yersiniabactin receptor	functional core rhizobiome	Transporters
K16218	2-methylisoborneol synthase [EC:4.2.3.118]	functional core rhizobiome	Enzymes
K16234	histidine transporter	taxonomic core rhizobiome	Transporters
K16235	S-methylmethionine transporter	taxonomic core rhizobiome	Transporters
K17060	two-component system, sensor histidine kinase AauS [EC:2.7.13.3]	taxonomic core rhizobiome	Two-component system
K17061	two-component system, response regulator AauR	taxonomic core rhizobiome	Two-component system
K17736	AraC family transcriptional regulator, carnitine catabolism transcriptional activator	functional core rhizobiome	Transcription factors
K17737	LysR family transcriptional regulator, carnitine catabolism transcriptional activator	taxonomic core rhizobiome	Transcription factors
K18305	transmembrane protein	taxonomic core rhizobiome	Transporters
K18306	membrane fusion protein, multidrug efflux system	functional core rhizobiome	Quorum sensing
K18308	outer membrane protein, multidrug efflux system	taxonomic core rhizobiome	Transporters
K18325	AraC family of transcriptional regulator, multidrug resistance transcriptional activator	functional core rhizobiome	Transcription factors
K18380	type III secretion control protein HpaB	taxonomic core rhizobiome	Secretion system
K19293	alginate biosynthesis protein AlgX	taxonomic core rhizobiome	Glycan metabolism
K19333	IclR family transcriptional regulator, KDG regulon repressor	functional core rhizobiome	Transcription factors
K18326	MFS transporter, DHA2 family, multidrug resistance protein	taxonomic core rhizobiome	Signal transduction
K18336	2,4-diketo-3-deoxy-L-fuconate hydrolase [EC:3.7.1.-]	functional core rhizobiome	Carbohydrate metabolism
K18348	serine/alanine racemase [EC:5.1.1.18 5.1.1.1]	taxonomic core rhizobiome	Signal transduction
K18364	2-oxopent-4-enoate/cis-2-oxohex-4-enoate hydratase [EC:4.2.1.80 4.2.1.132]	taxonomic core rhizobiome	Xenobiotics biodegradation and metabolism

## Sheet: Maize
KO	Description	Type of core rhizobiome	Pathway
K01673	carbonic anhydrase [EC:4.2.1.1]	functional core rhizobiome	Nitrogen metabolism
K01690	phosphogluconate dehydratase [EC:4.2.1.12]	functional core rhizobiome	Carbon metabolism
K01707	5-dehydro-4-deoxyglucarate dehydratase [EC:4.2.1.41]	functional core rhizobiome	Carbohydrate metabolism
K01708	galactarate dehydratase [EC:4.2.1.42]	functional core rhizobiome	Carbohydrate metabolism
K01713	cyclohexadienyl dehydratase [EC:4.2.1.51 4.2.1.91]	functional core rhizobiome	Amino acid metabolism
K03226	type III secretion protein R	taxonomic core rhizobiome	Secretion system
K03227	type III secretion protein S	taxonomic core rhizobiome	Secretion system
K03299	gluconate:H+ symporter, GntP family	taxonomic core rhizobiome	Transporters
K03300	citrate-Mg2+:H+ or citrate-Ca2+:H+ symporter, CitMHS family	taxonomic core rhizobiome	Transport
K03304	tellurite resistance protein	taxonomic core rhizobiome	Transporters
K03310	alanine or glycine:cation symporter, AGCS family	taxonomic core rhizobiome	Transport
K03586	cell division protein FtsL	functional core rhizobiome	Chromosome and associated proteins
K03617	electron transport complex protein RnfA	taxonomic core rhizobiome	Energy metabolism
K03630	DNA repair protein RadC	taxonomic core rhizobiome	Replication and repair
K03643	LPS-assembly lipoprotein	taxonomic core rhizobiome	Transporters
K03645	negative modulator of initiation of replication	functional core rhizobiome	DNA replication proteins
K03840	flavodoxin II	functional core rhizobiome	Energy metabolism
K04054	type III secretion protein K	taxonomic core rhizobiome	Secretion system
K04058	type III secretion protein W	taxonomic core rhizobiome	Secretion system
K04061	flagellar biosynthesis protein	taxonomic core rhizobiome	Secretion system
K04062	osmotically inducible lipoprotein OsmB	functional core rhizobiome	Structural proteins
K05553	minimal PKS acyl carrier protein	functional core rhizobiome	Biosynthesis of secondary metabolites
K05554	aromatase [EC:4.2.1.-]	functional core rhizobiome	Biosynthesis of secondary metabolites
K05561	multicomponent K+:H+ antiporter subunit D	taxonomic core rhizobiome	Transporters
K05783	dihydroxycyclohexadiene carboxylate dehydrogenase [EC:1.3.1.25 1.3.1.-]	functional core rhizobiome	Metabolic pathways
K07346	fimbrial chaperone protein	functional core rhizobiome	Secretion system
K07347	outer membrane usher protein	functional core rhizobiome	Secretion system
K07350	minor fimbrial subunit	functional core rhizobiome	Secretion system
K07389	cytolysin-activating lysine-acyltransferase [EC:2.3.1.-]	functional core rhizobiome	Enzymes
K07660	two-component system, OmpR family, response regulator PhoP	taxonomic core rhizobiome	Two-component system
K08233	polyneuridine-aldehyde esterase [EC:3.1.1.78]	functional core rhizobiome	Biosynthesis of other secondary metabolites
K08251	alpha 1,4-N-acetylglucosaminyltransferase [EC:2.4.1.-]	functional core rhizobiome	Enzymes
K10679	nitroreductase / dihydropteridine reductase [EC:1.-.-.- 1.5.1.34]	functional core rhizobiome	Xenobiotics biodegradation and metabolism
K10680	N-ethylmaleimide reductase [EC:1.-.-.-]	functional core rhizobiome	Xenobiotics biodegradation and metabolism
K10705	glyceraldehyde-3-phosphate dehydrogenase, spermatogenic [EC:1.2.1.12]	functional core rhizobiome	Biosynthesis of other secondary metabolites
K10763	DnaA-homolog protein	taxonomic core rhizobiome	DNA replication proteins
K11738	L-asparagine permease	taxonomic core rhizobiome	Transporters
K11901	type VI secretion system protein ImpB	functional core rhizobiome	Secretion system
K11935	biofilm PGA synthesis protein PgaA	taxonomic core rhizobiome	Biofilm formation
K11937	biofilm PGA synthesis protein PgaD	taxonomic core rhizobiome	Biofilm formation
K16049	3,4-dihydroxy-9,10-secoandrosta-1,3,5(10)-triene-9,17-dione 4,5-dioxygenase [EC:1.13.11.25]	functional core rhizobiome	Xenobiotics biodegradation and metabolism
K16051	3-oxo-5alpha-steroid 4-dehydrogenase [EC:1.3.99.5]	functional core rhizobiome	Xenobiotics biodegradation and metabolism
K16319	anthranilate 1,2-dioxygenase large subunit [EC:1.14.12.1]	functional core rhizobiome	Xenobiotics biodegradation and metabolism
K16321	high-affinity gluconate transporter	taxonomic core rhizobiome	Transporters
K16322	low-affinity inorganic phosphate transporter	taxonomic core rhizobiome	Transporters
K18889	ATP-binding cassette, subfamily B, multidrug efflux pump	taxonomic core rhizobiome	ABC transporters
K18890	ATP-binding cassette, subfamily B, multidrug efflux pump	taxonomic core rhizobiome	ABC transporters
K18904	outer membrane protein, multidrug efflux system	taxonomic core rhizobiome	Transporters

## Sheet: Citrus #1
KO	Description	Type of core rhizobiome	Pathway
K00305	sarcosine oxidase, subunit gamma [EC:1.5.3.1]	taxonomic core rhizobiome	Amino acid metabolism
K00394	adenylylsulfate reductase, subunit A [EC:1.8.99.2]	functional core rhizobiome	Metabolic pathways
K00407	cytochrome c oxidase cbb3-type subunit IV	functional core rhizobiome	Two-component system
K00413	ubiquinol-cytochrome c reductase cytochrome c1 subunit	functional core rhizobiome	Metabolic pathways
K01708	galactarate dehydratase [EC:4.2.1.42]	functional core rhizobiome	Metabolic pathways
K01713	cyclohexadienyl dehydratase [EC:4.2.1.51 4.2.1.91]	functional core rhizobiome	Biosynthesis of amino acids
K01732	pectin lyase [EC:4.2.2.10]	taxonomic core rhizobiome	Enzymes
K01734	methylglyoxal synthase [EC:4.2.3.3]	functional core rhizobiome	Metabolic pathways
K02106	short-chain fatty acids transporter	functional core rhizobiome	Two-component system
K02145	V-type H+-transporting ATPase subunit A [EC:3.6.3.14]	functional core rhizobiome	Metabolic pathways
K02164	nitric oxide reductase NorE protein	functional core rhizobiome	Energy metabolism
K02168	choline/glycine/proline betaine transport protein	taxonomic core rhizobiome	Transporters
K02496	uroporphyrin-III C-methyltransferase [EC:2.1.1.107]	functional core rhizobiome	Biosynthesis of secondary metabolites
K02504	protein transport protein HofB	taxonomic core rhizobiome	Secretion system
K02507	protein transport protein HofQ	taxonomic core rhizobiome	Secretion system
K03299	gluconate:H+ symporter, GntP family	taxonomic core rhizobiome	Transporters
K03300	citrate-Mg2+:H+ or citrate-Ca2+:H+ symporter, CitMHS family	taxonomic core rhizobiome	Transport
K03304	tellurite resistance protein	taxonomic core rhizobiome	Transporters
K03310	alanine or glycine:cation symporter, AGCS family	taxonomic core rhizobiome	Transport
K03414	chemotaxis protein CheZ	taxonomic core rhizobiome	Bacterial chemotaxis
K03462	nicotinamide phosphoribosyltransferase [EC:2.4.2.12]	functional core rhizobiome	Metabolic pathways
K03468	p-hydroxybenzoic acid efflux pump subunit AaeB	functional core rhizobiome	Transporters
K04061	flagellar biosynthesis protein	taxonomic core rhizobiome	Secretion system
K04752	nitrogen regulatory protein P-II 2	functional core rhizobiome	Transcription
K04754	phospholipid-binding lipoprotein MlaA	functional core rhizobiome	Structural proteins
K06766	neogenin	functional core rhizobiome	Signal transduction
K06783	cell adhesion molecule 4	functional core rhizobiome	Cell adhesion molecules
K06794	neurocan core protein	functional core rhizobiome	signaling and cellular processes
K06858	vitamin B12 transport system substrate-binding protein	taxonomic core rhizobiome	ABC transporters
K07336	PKHD-type hydroxylase [EC:1.14.11.-]	functional core rhizobiome	Enzymes
K07338	uncharacterized protein	functional core rhizobiome	uncharacterized protein
K09248	proline utilization trans-activator	functional core rhizobiome	Transcription factors
K10004	glutamate/aspartate transport system ATP-binding protein [EC:3.6.3.-]	taxonomic core rhizobiome	Two-component system
K10009	cystine transport system permease protein	taxonomic core rhizobiome	ABC transporters
K10013	lysine/arginine/ornithine transport system substrate-binding protein	taxonomic core rhizobiome	ABC transporters
K11747	glutathione-regulated potassium-efflux system protein KefB	functional core rhizobiome	Transporters
K11786	ATP-dependent helicase STH1/SNF2 [EC:3.6.4.-]	taxonomic core rhizobiome	Enzymes
K12539	ATP-binding cassette, subfamily C, bacterial PrsD	taxonomic core rhizobiome	Secretion system
K12540	membrane fusion protein	functional core rhizobiome	Secretion system
K12541	ATP-binding cassette, subfamily C, bacterial LapB	taxonomic core rhizobiome	Transporters
K14519	NADP-dependent aldehyde dehydrogenase [EC:1.2.1.4]	taxonomic core rhizobiome	Xenobiotics biodegradation and metabolism
K14520	4-hydroxyacetophenone monooxygenase [EC:1.14.13.84]	functional core rhizobiome	Enzymes
K14521	N-acetyltransferase 10 [EC:2.3.1.-]	taxonomic core rhizobiome	Enzymes
K16074	zinc transporter	taxonomic core rhizobiome	Transporters
K16077	sucrose porin	taxonomic core rhizobiome	Transporters
K16165	fumarylpyruvate hydrolase [EC:3.7.1.20]	functional core rhizobiome	Amino acid metabolism
K16214	UDP-N-acetylglucosamine kinase [EC:2.7.1.176]	functional core rhizobiome	Enzymes
K16218	2-methylisoborneol synthase [EC:4.2.3.118]	functional core rhizobiome	Enzymes
K18282	cyanide dihydratase [EC:3.5.5.-]	functional core rhizobiome	Metabolism of other amino acids
K18288	itaconate CoA-transferase [EC:2.8.3.-]	functional core rhizobiome	Carbohydrate metabolism
K18291	itaconyl-CoA hydratase / mesaconyl-C4 CoA hydratase [EC:4.2.1.56 4.2.1.-]	functional core rhizobiome	Carbohydrate metabolism
K18292	(S)-citramalyl-CoA lyase [EC:4.1.3.25]	functional core rhizobiome	Carbohydrate metabolism
K19696	5'-methylthioinosine phosphorylase [EC:2.4.2.44]	functional core rhizobiome	Amino acid metabolism

## Sheet: Citrus #2
KO	Description	Type of core rhizobiome	Pathway
K00305	sarcosine oxidase, subunit gamma [EC:1.5.3.1]	taxonomic core rhizobiome	Metabolic pathways
K00394	adenylylsulfate reductase, subunit A [EC:1.8.99.2]	functional core rhizobiome	Sulfur metabolism
K00407	cytochrome c oxidase cbb3-type subunit IV	functional core rhizobiome	Metabolic pathways
K00432	glutathione peroxidase [EC:1.11.1.9]	taxonomic core rhizobiome	Metabolic pathways
K00446	catechol 2,3-dioxygenase [EC:1.13.11.2]	functional core rhizobiome	Metabolic pathways
K00459	nitronate monooxygenase [EC:1.13.12.16]	functional core rhizobiome	Nitrogen metabolism
K00471	gamma-butyrobetaine dioxygenase [EC:1.14.11.1]	functional core rhizobiome	Amino acid metabolism
K02688	transcriptional regulator, propionate catabolism operon regulatory protein	functional core rhizobiome	Transcription factors
K03205	type IV secretion system protein VirD4	taxonomic core rhizobiome	Membrane transport
K03292	glycoside/pentoside/hexuronide:cation symporter, GPH family	functional core rhizobiome	Transport
K03299	gluconate:H+ symporter, GntP family	taxonomic core rhizobiome	Transporters
K03300	citrate-Mg2+:H+ or citrate-Ca2+:H+ symporter, CitMHS family	taxonomic core rhizobiome	Transport
K03304	tellurite resistance protein	functional core rhizobiome	Transporters
K04061	flagellar biosynthesis protein	taxonomic core rhizobiome	Secretion system
K04752	nitrogen regulatory protein P-II 2	functional core rhizobiome	Transcription
K04754	phospholipid-binding lipoprotein MlaA	functional core rhizobiome	ABC transport system
K04755	ferredoxin, 2Fe-2S	functional core rhizobiome	Energy metabolism
K04758	ferrous iron transport protein A	taxonomic core rhizobiome	Transporters
K05330	potassium inwardly-rectifying channel subfamily J, other	functional core rhizobiome	Ion channels
K07344	type IV secretion system protein TrbL	functional core rhizobiome	Quorum sensing
K07345	major type 1 subunit fimbrin (pilin)	functional core rhizobiome	Secretion system
K07346	fimbrial chaperone protein	functional core rhizobiome	Secretion system
K07347	outer membrane usher protein	functional core rhizobiome	Secretion system
K10816	hydrogen cyanide synthase HcnC [EC:1.4.99.5]	taxonomic core rhizobiome	Metabolism of other amino acids
K10822	nonpolar-amino-acid-transporting ATPase [EC:3.6.3.22]	taxonomic core rhizobiome	Metabolism of other amino acids
K10831	taurine transport system ATP-binding protein [EC:3.6.3.36]	taxonomic core rhizobiome	ABC transporters
K13488	chemotaxis-related protein WspB	taxonomic core rhizobiome	Two-component system
K13491	two-component system, chemotaxis family, response regulator WspF [EC:3.1.1.61]	taxonomic core rhizobiome	Two-component system
K13522	bifunctional NMN adenylyltransferase/nudix hydrolase [EC:2.7.7.1 3.6.1.-]	functional core rhizobiome	Metabolism of cofactors and vitamins
K15537	alkylglycerol monooxygenase [EC:1.14.16.5]	functional core rhizobiome	Enzymes with EC numbers
K15786	aspartate-semialdehyde dehydrogenase [EC:1.2.1.-]	taxonomic core rhizobiome	Amino acid metabolism
K15918	D-glycerate 3-kinase [EC:2.7.1.31]	functional core rhizobiome	Carbohydrate metabolism
K16074	zinc transporter	taxonomic core rhizobiome	Transporters
K18377	lysozyme-related protein Hpa2	functional core rhizobiome	Secretion system
K18380	type III secretion control protein HpaB	taxonomic core rhizobiome	Secretion system
K18383	trans-feruloyl-CoA hydratase / vanillin synthase [EC:4.2.1.101 4.1.2.41]	functional core rhizobiome	Biosynthesis of other secondary metabolites
K18609	pyridoxal 4-dehydrogenase [EC:1.1.1.107]	functional core rhizobiome	Metabolism of cofactors and vitamins
K19339	NosR/NirI family transcriptional regulator, nitrous oxide reductase regulator	functional core rhizobiome	Transcription factors
K19562	bifunctional dethiobiotin synthetase / adenosylmethionine---8-amino-7-oxononanoate aminotransferase [EC:6.3.3.3 2.6.1.62]	functional core rhizobiome	Metabolism of cofactors and vitamins
K19609	two-component system, OmpR family, sensor histidine kinase PfeS [EC:2.7.13.3]	taxonomic core rhizobiome	Two-component system

## Sheet: Sugarcane
KO	Description	Type of core rhizobiome	Pathway
K00432	glutathione peroxidase [EC:1.11.1.9]	functional core rhizobiome	Lipid metabolism
K00446	catechol 2,3-dioxygenase [EC:1.13.11.2]	functional core rhizobiome	Xenobiotics biodegradation and metabolism
K00673	arginine N-succinyltransferase [EC:2.3.1.109]	functional core rhizobiome	Amino acid metabolism
K00689	dextransucrase [EC:2.4.1.5]	functional core rhizobiome	Two-component system
K00750	glycogenin [EC:2.4.1.186]	taxonomic core rhizobiome	Biosynthesis of secondary metabolites
K01028	3-oxoacid CoA-transferase subunit A [EC:2.8.3.5]	functional core rhizobiome	Carbohydrate metabolism
K01227	mannosyl-glycoprotein endo-beta-N-acetylglucosaminidase [EC:3.2.1.96]	functional core rhizobiome	Glycan biosynthesis and metabolism
K01826	5-carboxymethyl-2-hydroxymuconate isomerase [EC:5.3.3.10]	functional core rhizobiome	Metabolic pathways
K01894	glutamyl-Q tRNA(Asp) synthetase [EC:6.1.1.-]	taxonomic core rhizobiome	Amino acid related enzymes
K01919	glutamate--cysteine ligase [EC:6.3.2.2]	functional core rhizobiome	Cysteine and methionine metabolism
K02462	general secretion pathway protein M	taxonomic core rhizobiome	Bacterial secretion system
K02463	general secretion pathway protein N	functional core rhizobiome	Bacterial secretion system
K02507	protein transport protein HofQ	functional core rhizobiome	Secretion system
K02508	AraC family transcriptional regulator, 4-hydroxyphenylacetate 3-monooxygenase operon regulatory protein	taxonomic core rhizobiome	Transcription factors
K03142	transcription initiation factor TFIIH subunit 2	taxonomic core rhizobiome	Transcription
K03152	protein deglycase [EC:3.5.1.124]	taxonomic core rhizobiome	Enzymes
K03164	DNA topoisomerase II [EC:5.99.1.3]	taxonomic core rhizobiome	Enzymes
K03181	chorismate--pyruvate lyase [EC:4.1.3.40]	functional core rhizobiome	Metabolism of cofactors and vitamins
K03185	2-octaprenyl-6-methoxyphenol hydroxylase [EC:1.14.13.-]	functional core rhizobiome	Metabolism of cofactors and vitamins
K03439	tRNA (guanine-N7-)-methyltransferase [EC:2.1.1.33]	taxonomic core rhizobiome	Enzymes
K03445	MFS transporter, DHA1 family, purine ribonucleoside efflux pump	taxonomic core rhizobiome	Transporters
K03448	MFS transporter, ACS family, pantothenate transporter	taxonomic core rhizobiome	Transporters
K03451	betaine/carnitine transporter, BCCT family	functional core rhizobiome	Transport
K03613	electron transport complex protein RnfE	taxonomic core rhizobiome	Energy metabolism
K03656	ATP-dependent DNA helicase Rep [EC:3.6.4.12]	taxonomic core rhizobiome	Enzymes
K03658	DNA helicase IV [EC:3.6.4.12]	taxonomic core rhizobiome	Enzymes
K03669	membrane glycosyltransferase [EC:2.4.1.-]	taxonomic core rhizobiome	Enzymes
K03777	D-lactate dehydrogenase [EC:1.1.1.28]	functional core rhizobiome	Carbohydrate metabolism
K04783	yersiniabactin salicyl-AMP ligase [EC:6.3.2.-]	functional core rhizobiome	Metabolism of terpenoids and polyketides
K04957	hyperpolarization activated cyclic nucleotide-gated potassium channel 4	functional core rhizobiome	Signal transduction
K05330	potassium inwardly-rectifying channel subfamily J, other	functional core rhizobiome	signaling and cellular processes
K05367	penicillin-binding protein 1C [EC:2.4.1.-]	functional core rhizobiome	Glycan biosynthesis and metabolism
K07422	cytochrome P450 family 2 subfamily U polypeptide 1	functional core rhizobiome	Lipid metabolism
K07453	putative restriction endonuclease	taxonomic core rhizobiome	Replication and repair
K07455	recombination protein RecT	functional core rhizobiome	DNA repair and recombination proteins
K07459	putative ATP-dependent endonuclease of the OLD family	taxonomic core rhizobiome	Replication and repair
K12536	ATP-binding cassette, subfamily C, bacterial exporter for protease/lipase	taxonomic core rhizobiome	ABC transporters
K12537	membrane fusion protein, protease secretion system	functional core rhizobiome	Secretion system
K12549	surface adhesion protein	functional core rhizobiome	Cell motility
K12683	serum resistance protein	functional core rhizobiome	Secretion system
K12685	subtilase-type serine protease [EC:3.4.21.-]	functional core rhizobiome	Secretion system
K14748	ethylbenzene dioxygenase subunit alpha [EC:1.14.12.-]	functional core rhizobiome	Metabolic pathways
K15012	two-component system, response regulator RegA	taxonomic core rhizobiome	Two-component system
K17060	two-component system, sensor histidine kinase AauS [EC:2.7.13.3]	taxonomic core rhizobiome	Two-component system
K17061	two-component system, response regulator AauR	taxonomic core rhizobiome	Two-component system
K17204	erythritol transport system ATP-binding protein	taxonomic core rhizobiome	ABC transporters
K17207	putative xylitol transport system ATP-binding protein	functional core rhizobiome	ABC transporters
K17953	cytochrome P450 family 31 subfamily A	functional core rhizobiome	metabolism
K17955	cytochrome P450 family 33	taxonomic core rhizobiome	metabolism
K17989	L-serine/L-threonine ammonia-lyase [EC:4.3.1.17 4.3.1.19]	functional core rhizobiome	Carbon metabolism
K18009	meso-butanediol dehydrogenase / (S,S)-butanediol dehydrogenase / diacetyl reductase [EC:1.1.1.- 1.1.1.76 1.1.1.304]	functional core rhizobiome	Carbohydrate metabolism

## Sheet: Tomato
KO	Description	Type of core rhizobiome	Pathway
K01707	5-dehydro-4-deoxyglucarate dehydratase [EC:4.2.1.41]	functional core rhizobiome	Carbohydrate metabolism
K01708	galactarate dehydratase [EC:4.2.1.42]	taxonomic core rhizobiome	Carbohydrate metabolism
K01713	cyclohexadienyl dehydratase [EC:4.2.1.51 4.2.1.91]	functional core rhizobiome	Biosynthesis of secondary metabolites
K01752	L-serine dehydratase [EC:4.3.1.17]	functional core rhizobiome	Biosynthesis of secondary metabolites
K01753	D-serine dehydratase [EC:4.3.1.18]	functional core rhizobiome	Amino acid metabolism
K02532	MFS transporter, OHS family, lactose permease	taxonomic core rhizobiome	Transporters
K02538	activator of the mannose operon, transcriptional antiterminator	functional core rhizobiome	Transcription factors
K02557	chemotaxis protein MotB	taxonomic core rhizobiome	Transporters
K02562	mannitol operon repressor	functional core rhizobiome	Transcription factors
K02570	periplasmic nitrate reductase NapD	functional core rhizobiome	Nitrogen metabolism
K03415	two-component system, chemotaxis family, response regulator CheV	taxonomic core rhizobiome	Two-component system
K03430	2-aminoethylphosphonate-pyruvate transaminase [EC:2.6.1.37]	functional core rhizobiome	Metabolism of other amino acids
K03435	LacI family transcriptional regulator, fructose operon transcriptional repressor	functional core rhizobiome	Transcription factors
K05782	benzoate membrane transport protein	taxonomic core rhizobiome	Transporters
K05783	dihydroxycyclohexadiene carboxylate dehydrogenase [EC:1.3.1.25 1.3.1.-]	functional core rhizobiome	Metabolic pathways
K05784	benzoate/toluate 1,2-dioxygenase reductase component [EC:1.18.1.-]	taxonomic core rhizobiome	Metabolic pathways
K05786	chloramphenicol-sensitive protein RarD	taxonomic core rhizobiome	Transporters
K07308	anaerobic dimethyl sulfoxide reductase subunit C (DMSO reductase anchor subunit)	functional core rhizobiome	Sulfur metabolism
K07320	ribosomal protein L3 glutamine methyltransferase [EC:2.1.1.298]	functional core rhizobiome	Enzymes
K07422	cytochrome P450 family 2 subfamily U polypeptide 1	taxonomic core rhizobiome	Lipid metabolism
K07589	D-erythro-7,8-dihydroneopterin triphosphate epimerase [EC:5.1.99.7]	functional core rhizobiome	Metabolism of cofactors and vitamins
K07592	LysR family transcriptional regulator, tdc operon transcriptional activator	functional core rhizobiome	Transcription factors
K07649	two-component system, OmpR family, sensor histidine kinase TctE [EC:2.7.13.3]	taxonomic core rhizobiome	Two-component system
K07659	two-component system, OmpR family, phosphate regulon response regulator OmpR	taxonomic core rhizobiome	Two-component system
K07720	two-component system, response regulator YesN	taxonomic core rhizobiome	Two-component system
K07810	Cu(I)/Ag(I) efflux system periplasmic protein CusF	functional core rhizobiome	Two-component system
K07862	serine/threonine transporter	functional core rhizobiome	Transporters
K08048	adenylate cyclase 8 [EC:4.6.1.1]	functional core rhizobiome	Metabolic pathways
K08068	UDP-N-acetylglucosamine 2-epimerase (hydrolysing) [EC:3.2.1.183]	taxonomic core rhizobiome	Carbohydrate metabolism
K08084	type IV fimbrial biogenesis protein FimT	taxonomic core rhizobiome	Secretion system
K08085	type IV fimbrial biogenesis protein FimU	taxonomic core rhizobiome	Secretion system
K08592	sentrin-specific protease 1 [EC:3.4.22.68]	taxonomic core rhizobiome	Peptidases and inhibitors
K08610	disintegrin and metalloproteinase domain-containing protein 21 [EC:3.4.24.-]	functional core rhizobiome	Peptidases and inhibitors
K08649	granzyme M [EC:3.4.21.-]	functional core rhizobiome	Peptidases and inhibitors
K08660	cytosolic nonspecific dipeptidase [EC:3.4.13.18]	taxonomic core rhizobiome	Amino acid metabolism
K10014	histidine transport system substrate-binding protein	taxonomic core rhizobiome	ABC transporters
K10018	octopine/nopaline transport system substrate-binding protein	taxonomic core rhizobiome	ABC transporters
K10019	octopine/nopaline transport system permease protein	taxonomic core rhizobiome	ABC transporters
K10221	2-pyrone-4,6-dicarboxylate lactonase [EC:3.1.1.57]	functional core rhizobiome	Metabolic pathways
K10235	alpha-glucoside transport system ATP-binding protein	taxonomic core rhizobiome	Membrane transport
K10277	lysine-specific demethylase 8 [EC:1.14.11.27]	functional core rhizobiome	Enzymes
K11916	serine/threonine-protein kinase Stk1 [EC:2.7.11.-]	functional core rhizobiome	Secretion system
K11917	sigma-54 dependent transcriptional regulator	functional core rhizobiome	Secretion system
K11918	type VI secretion system protein	taxonomic core rhizobiome	Secretion system
K11919	type VI secretion system lysozyme-related protein	functional core rhizobiome	Secretion system
K11920	AraC family transcriptional regulator	functional core rhizobiome	Transcription factors
K13794	LysR family transcriptional regulator, regulatory protein for tcuABC	taxonomic core rhizobiome	Transcription factors
K13830	pentafunctional AROM polypeptide [EC:4.2.3.4 4.2.1.10 1.1.1.25 2.7.1.71 2.5.1.19]	functional core rhizobiome	Amino acid metabolism
K13874	L-arabinonolactonase [EC:3.1.1.15]	functional core rhizobiome	Carbohydrate metabolism
K13875	L-arabonate dehydrase [EC:4.2.1.25]	functional core rhizobiome	Carbohydrate metabolism
K16242	phenol hydroxylase P3 protein [EC:1.14.13.-]	functional core rhizobiome	Metabolic pathways
K16270	3-methylcatechol 2,3-dioxygenase [EC:1.13.11.-]	functional core rhizobiome	Xenobiotics biodegradation and metabolism
K16299	ATP-binding cassette, subfamily C, bacterial EexD	taxonomic core rhizobiome	ABC transporters
K16300	membrane fusion protein, epimerase transport system	taxonomic core rhizobiome	Secretion system
K18380	type III secretion control protein HpaB	functional core rhizobiome	Secretion system
K19292	alginate biosynthesis protein AlgK	taxonomic core rhizobiome	Glycan metabolism
K19338	LysR family transcriptional regulator, nitrogen assimilation regulatory protein	taxonomic core rhizobiome	Transcription factors
